# Supplementary material for: Restoring MLL reactivates latent tumor suppression-mediated vulnerability to proteasome inhibitors
Source: Oncogene. 2020 Jul 30;39(36):5888–901. doi: 10.1038/s41388-020-01408-7 (PMC7471105; doi:10.1038/s41388-020-01408-7)
Supplement: Supplementary file 2 — Supplementary Tables [file 41388_2020_1408_MOESM2_ESM.xlsx]

## Sheet: Table S1
Table S1. Clinical characteristics of MLL leukemia patients used to construct PDX.
Patient#	PDX ID#	Sex	Pathology	Age	Fusion partner	Prior therapy	Disease status at time of biopsy	Recurrence time after remission
1	AL5514	Male	B-ALL	4 years	AFF1	SCMC-ALL-2009	Relapsed	1 year
2	AL5551	Female	B-ALL	7 months	AFF1	SCMC-ALL-2009	Relapsed	2 months

## Sheet: Table S2
Table S2. GSEA report of SEM parental and resistant cells.
NAME	SIZE	ES	NES	NOM p-val	FDR q-val	FWER p-val	RANK AT MAX	LEADING EDGE
M_PHASE_OF_MITOTIC_CELL_CYCLE	84	-0.548267	-2.15925	0	0.001	0.001	2141	tags=38%, list=10%, signal=42%
CELL_CYCLE_PROCESS	186	-0.539576	-2.12288	0	0.00362229	0.007	1859	tags=36%, list=9%, signal=39%
CELL_CYCLE_PHASE	163	-0.727963	-2.06854	0	0.00591778	0.017	2141	tags=59%, list=10%, signal=65%
CHROMOSOME_SEGREGATION	32	-0.62328	-2.0524	0	0.00671739	0.026	2141	tags=47%, list=10%, signal=52%
M_PHASE	109	-0.481894	-1.98747	0	0.0120502	0.057	2447	tags=37%, list=11%, signal=41%
MITOTIC_SISTER_CHROMATID_SEGREGATION	16	-0.730056	-1.97616	0	0.0119842	0.067	2141	tags=63%, list=10%, signal=69%
DNA_REPLICATION	101	-0.458972	-1.87034	0	0.0351548	0.208	2935	tags=31%, list=14%, signal=35%
MITOSIS	81	-0.416571	-1.84945	0	0.0378756	0.253	1964	tags=26%, list=9%, signal=29%
MITOTIC_CELL_CYCLE	150	-0.42034	-1.83561	0	0.0385826	0.289	1599	tags=25%, list=7%, signal=26%
CELL_CYCLE_CHECKPOINT_GO_0000075	48	-0.502627	-1.80158	0	0.0496168	0.396	3159	tags=40%, list=15%, signal=46%
DOUBLE_STRAND_BREAK_REPAIR	22	-0.583034	-1.75521	0.00497512	0.0705623	0.532	2739	tags=45%, list=13%, signal=52%
DNA_DEPENDENT_DNA_REPLICATION	56	-0.467072	-1.73105	0.00550964	0.079269	0.606	2373	tags=32%, list=11%, signal=36%
SISTER_CHROMATID_SEGREGATION	17	-0.393199	-1.71046	0	0.0891564	0.676	2447	tags=28%, list=11%, signal=32%
CHROMATIN_ASSEMBLY_OR_DISASSEMBLY	23	-0.552592	-1.65925	0.00560224	0.123341	0.809	3048	tags=39%, list=14%, signal=46%
DETECTION_OF_ABIOTIC_STIMULUS	15	-0.617056	-1.65417	0.0326633	0.120486	0.824	645	tags=20%, list=3%, signal=21%
DNA_METABOLIC_PROCESS	249	-0.355647	-1.64251	0	0.124594	0.853	2981	tags=27%, list=14%, signal=31%
DNA_RECOMBINATION	44	-0.472322	-1.63135	0.0108401	0.126618	0.871	2739	tags=34%, list=13%, signal=39%
CELL_CYCLE_GO_0007049	303	-0.344778	-1.60366	0	0.149922	0.924	1859	tags=21%, list=9%, signal=22%
DNA_PACKAGING	30	-0.507091	-1.59863	0.0188679	0.147131	0.933	3048	tags=37%, list=14%, signal=43%
MICROTUBULE_CYTOSKELETON_ORGANIZATION_AND_BIOGENESIS	35	-0.484456	-1.58165	0.0142045	0.158974	0.962	1337	tags=26%, list=6%, signal=27%
DNA_REPAIR	122	-0.375136	-1.56483	0.00393701	0.172914	0.971	4704	tags=39%, list=22%, signal=49%
REGULATION_OF_MITOSIS	41	-0.457918	-1.55935	0.0230548	0.171318	0.974	1338	tags=29%, list=6%, signal=31%
CHROMOSOME_ORGANIZATION_AND_BIOGENESIS	118	-0.370071	-1.554	0	0.170955	0.984	5311	tags=40%, list=25%, signal=53%
DNA_REPLICATION_INITIATION	16	-0.573917	-1.5456	0.0296496	0.173901	0.988	2935	tags=44%, list=14%, signal=51%
BRAIN_DEVELOPMENT	42	-0.435195	-1.51945	0.0294985	0.199845	0.995	2818	tags=33%, list=13%, signal=38%
ESTABLISHMENT_OF_ORGANELLE_LOCALIZATION	18	-0.526537	-1.49734	0.0473815	0.220644	0.997	1561	tags=44%, list=7%, signal=48%
PROTEIN_SECRETION	29	-0.463187	-1.45156	0.0605187	0.28743	0.998	4107	tags=34%, list=19%, signal=43%
RESPONSE_TO_DNA_DAMAGE_STIMULUS	158	-0.337125	-1.44172	0.00413223	0.293657	0.999	2739	tags=25%, list=13%, signal=28%
TRANSLATION	164	-0.32628	-1.43689	0.00865801	0.292271	0.999	5420	tags=46%, list=25%, signal=62%
CENTRAL_NERVOUS_SYSTEM_DEVELOPMENT	96	-0.360114	-1.43534	0.0150376	0.28531	0.999	2995	tags=29%, list=14%, signal=34%
DNA_INTEGRITY_CHECKPOINT	24	-0.474419	-1.4257	0.0769231	0.293048	1	2935	tags=33%, list=14%, signal=39%
G_PROTEIN_SIGNALING_COUPLED_TO_IP3_SECOND_MESSENGERPHOSPHOLIPASE_C_ACTIVATING	35	-0.4318	-1.42347	0.0280112	0.287978	1	784	tags=14%, list=4%, signal=15%
ELECTRON_TRANSPORT_GO_0006118	44	-0.398393	-1.42281	0.0372493	0.280485	1	5027	tags=43%, list=24%, signal=56%
ORGANELLE_LOCALIZATION	25	-0.468102	-1.40465	0.0955056	0.304703	1	1561	tags=36%, list=7%, signal=39%
PHOSPHOINOSITIDE_MEDIATED_SIGNALING	38	-0.418436	-1.40019	0.0668605	0.303076	1	784	tags=13%, list=4%, signal=14%
RESPONSE_TO_ENDOGENOUS_STIMULUS	190	-0.305289	-1.36311	0.00444444	0.367877	1	2739	tags=23%, list=13%, signal=26%
VITAMIN_METABOLIC_PROCESS	16	-0.495203	-1.3614	0.104592	0.361669	1	5043	tags=44%, list=24%, signal=57%
SECONDARY_METABOLIC_PROCESS	24	-0.456572	-1.35887	0.101877	0.357476	1	1514	tags=25%, list=7%, signal=27%
PROTEIN_AMINO_ACID_O_LINKED_GLYCOSYLATION	17	-0.491933	-1.35359	0.113022	0.35879	1	1730	tags=29%, list=8%, signal=32%
EMBRYONIC_DEVELOPMENT	49	-0.373775	-1.34535	0.0654762	0.367777	1	2851	tags=27%, list=13%, signal=31%
REGULATION_OF_DNA_METABOLIC_PROCESS	44	-0.386243	-1.34524	0.0712251	0.359117	1	1515	tags=23%, list=7%, signal=24%
NITROGEN_COMPOUND_CATABOLIC_PROCESS	29	-0.421605	-1.326	0.134048	0.390522	1	3441	tags=34%, list=16%, signal=41%
MICROTUBULE_ORGANIZING_CENTER_ORGANIZATION_AND_BIOGENESIS	15	-0.510247	-1.32494	0.146096	0.383572	1	856	tags=27%, list=4%, signal=28%
MICROTUBULE_BASED_PROCESS	80	-0.33728	-1.31614	0.0490196	0.394378	1	1618	tags=20%, list=8%, signal=22%
REGULATION_OF_DNA_REPLICATION	20	-0.448415	-1.28515	0.143229	0.45711	1	1515	tags=30%, list=7%, signal=32%
RESPONSE_TO_ABIOTIC_STIMULUS	74	-0.327528	-1.27319	0.077193	0.47587	1	2773	tags=27%, list=13%, signal=31%
CYTOKINESIS	19	-0.44282	-1.27075	0.151899	0.472103	1	1040	tags=32%, list=5%, signal=33%
AMINE_CATABOLIC_PROCESS	27	-0.40858	-1.26851	0.12605	0.467176	1	3441	tags=33%, list=16%, signal=40%
DETECTION_OF_STIMULUS	39	-0.371857	-1.2666	0.123529	0.462116	1	942	tags=13%, list=4%, signal=13%
MEIOTIC_RECOMBINATION	15	-0.466626	-1.26289	0.184987	0.461731	1	4528	tags=47%, list=21%, signal=59%
MITOTIC_CELL_CYCLE_CHECKPOINT	21	-0.42381	-1.25515	0.197183	0.472276	1	4110	tags=48%, list=19%, signal=59%
CYTOKINE_SECRETION	16	-0.458705	-1.24337	0.180451	0.492433	1	4107	tags=38%, list=19%, signal=46%
TUBE_DEVELOPMENT	15	-0.450728	-1.22854	0.201681	0.523078	1	2324	tags=33%, list=11%, signal=37%
AMINO_ACID_CATABOLIC_PROCESS	25	-0.405637	-1.22321	0.196891	0.528306	1	1073	tags=20%, list=5%, signal=21%
ER_NUCLEAR_SIGNALING_PATHWAY	15	-0.444046	-1.2136	0.194301	0.545189	1	3743	tags=33%, list=17%, signal=40%
HETEROCYCLE_METABOLIC_PROCESS	25	-0.396038	-1.21007	0.191601	0.545362	1	3455	tags=32%, list=16%, signal=38%
NEGATIVE_REGULATION_OF_DNA_METABOLIC_PROCESS	18	-0.423031	-1.19658	0.243386	0.573613	1	3481	tags=44%, list=16%, signal=53%
GAMETE_GENERATION	85	-0.303908	-1.19356	0.112628	0.572302	1	2955	tags=25%, list=14%, signal=29%
EXCRETION	29	-0.371768	-1.18807	0.220708	0.57758	1	1951	tags=17%, list=9%, signal=19%
MESODERM_DEVELOPMENT	16	-0.436367	-1.18509	0.237681	0.576459	1	304	tags=19%, list=1%, signal=19%
REGULATION_OF_PROTEIN_SECRETION	20	-0.40374	-1.15782	0.246819	0.650188	1	4107	tags=30%, list=19%, signal=37%
REGULATION_OF_CELL_CYCLE	177	-0.265372	-1.15144	0.124324	0.659532	1	3197	tags=24%, list=15%, signal=28%
NEGATIVE_REGULATION_OF_CELL_ADHESION	17	-0.409162	-1.14476	0.269231	0.669843	1	1416	tags=18%, list=7%, signal=19%
REGULATION_OF_TRANSLATIONAL_INITIATION	29	-0.364739	-1.12928	0.292105	0.711143	1	4454	tags=38%, list=21%, signal=48%
PROTEIN_DNA_COMPLEX_ASSEMBLY	46	-0.317581	-1.12551	0.243976	0.712629	1	3343	tags=33%, list=16%, signal=39%
AMINO_ACID_AND_DERIVATIVE_METABOLIC_PROCESS	95	-0.280151	-1.12031	0.23741	0.71874	1	2412	tags=20%, list=11%, signal=22%
NEGATIVE_REGULATION_OF_TRANSCRIPTION_DNA_DEPENDENT	117	-0.26741	-1.11393	0.202335	0.729987	1	3994	tags=25%, list=19%, signal=30%
MACROMOLECULE_BIOSYNTHETIC_PROCESS	295	-0.240979	-1.11231	0.153409	0.724912	1	4905	tags=35%, list=23%, signal=44%
TRANSLATIONAL_INITIATION	37	-0.333902	-1.11154	0.258721	0.717043	1	4454	tags=35%, list=21%, signal=44%
NEGATIVE_REGULATION_OF_RNA_METABOLIC_PROCESS	119	-0.261307	-1.09607	0.230469	0.760595	1	3994	tags=24%, list=19%, signal=30%
REGULATION_OF_DEFENSE_RESPONSE	16	-0.418603	-1.0944	0.353247	0.756058	1	2773	tags=31%, list=13%, signal=36%
CELL_DIVISION	21	-0.382754	-1.08385	0.34026	0.783884	1	1040	tags=29%, list=5%, signal=30%
PIGMENT_METABOLIC_PROCESS	17	-0.39166	-1.07466	0.355014	0.806914	1	1514	tags=24%, list=7%, signal=25%
PATTERN_SPECIFICATION_PROCESS	25	-0.355494	-1.07079	0.333333	0.810736	1	2481	tags=20%, list=12%, signal=23%
TISSUE_REMODELING	24	-0.351942	-1.04749	0.411765	0.88988	1	746	tags=13%, list=3%, signal=13%
PROTEIN_LOCALIZATION	203	-0.232837	-1.04385	0.319048	0.8918	1	2905	tags=18%, list=14%, signal=20%
CELL_RECOGNITION	15	-0.396425	-1.03809	0.380829	0.903701	1	5316	tags=53%, list=25%, signal=71%
AMINO_ACID_METABOLIC_PROCESS	75	-0.272275	-1.03703	0.382838	0.896132	1	2412	tags=19%, list=11%, signal=21%
ESTABLISHMENT_OF_PROTEIN_LOCALIZATION	181	-0.23502	-1.0343	0.342742	0.895642	1	3023	tags=18%, list=14%, signal=21%
INTERPHASE	66	-0.271894	-1.02905	0.357377	0.904481	1	1859	tags=17%, list=9%, signal=18%
AROMATIC_COMPOUND_METABOLIC_PROCESS	21	-0.343223	-1.02715	0.416887	0.900572	1	3455	tags=33%, list=16%, signal=40%
STEROID_METABOLIC_PROCESS	56	-0.282021	-1.02437	0.391975	0.900394	1	4022	tags=30%, list=19%, signal=37%
DNA_DAMAGE_RESPONSESIGNAL_TRANSDUCTION	34	-0.314746	-1.02271	0.385714	0.896266	1	2424	tags=24%, list=11%, signal=26%
MEIOSIS_I	17	-0.368412	-1.01963	0.397878	0.898226	1	4528	tags=41%, list=21%, signal=52%
NEGATIVE_REGULATION_OF_NUCLEOBASENUCLEOSIDENUCLEOTIDE_AND_NUCLEIC_ACID_METABOLIC_PROCESS	196	-0.22775	-1.0156	0.358974	0.903127	1	3702	tags=23%, list=17%, signal=28%
MEIOTIC_CELL_CYCLE	31	-0.312252	-1.01277	0.420588	0.902973	1	3626	tags=39%, list=17%, signal=47%
INSULIN_RECEPTOR_SIGNALING_PATHWAY	18	-0.359644	-1.01158	0.413513	0.89748	1	3990	tags=33%, list=19%, signal=41%
CELLULAR_BIOSYNTHETIC_PROCESS	287	-0.214515	-1.00072	0.442424	0.930044	1	4628	tags=31%, list=22%, signal=39%
BIOSYNTHETIC_PROCESS	429	-0.206816	-0.998048	0.456897	0.929782	1	4628	tags=29%, list=22%, signal=37%
REGULATION_OF_MITOTIC_CELL_CYCLE	23	-0.333688	-0.996499	0.441489	0.925109	1	1040	tags=17%, list=5%, signal=18%
SEXUAL_REPRODUCTION	99	-0.246224	-0.988416	0.491039	0.947001	1	2955	tags=21%, list=14%, signal=24%
STEROID_BIOSYNTHETIC_PROCESS	18	-0.342961	-0.984629	0.485175	0.950925	1	4022	tags=33%, list=19%, signal=41%
VIRAL_GENOME_REPLICATION	19	-0.346175	-0.981132	0.491049	0.954096	1	1503	tags=21%, list=7%, signal=23%
IMMUNE_EFFECTOR_PROCESS	29	-0.315763	-0.980401	0.466307	0.94665	1	2773	tags=28%, list=13%, signal=32%
CHROMATIN_REMODELING	24	-0.321096	-0.979959	0.513995	0.938504	1	5229	tags=46%, list=24%, signal=61%
PROTEIN_IMPORT_INTO_NUCLEUS	48	-0.273044	-0.978645	0.512048	0.933844	1	1758	tags=19%, list=8%, signal=20%
MACROMOLECULE_LOCALIZATION	224	-0.214237	-0.97738	0.530726	0.929032	1	2905	tags=17%, list=14%, signal=19%
ORGANELLE_ORGANIZATION_AND_BIOGENESIS	452	-0.199263	-0.965701	0.688073	0.963755	1	3774	tags=21%, list=18%, signal=25%
PROTEIN_TARGETING	108	-0.236168	-0.964577	0.574468	0.958442	1	3537	tags=23%, list=17%, signal=28%
AMINO_ACID_DERIVATIVE_METABOLIC_PROCESS	21	-0.327809	-0.94849	0.508906	1	1	3455	tags=33%, list=16%, signal=40%
REGULATION_OF_CELLULAR_COMPONENT_ORGANIZATION_AND_BIOGENESIS	116	-0.226159	-0.945157	0.589641	1	1	3478	tags=22%, list=16%, signal=26%
NEGATIVE_REGULATION_OF_TRANSCRIPTION_FROM_RNA_POLYMERASE_II_PROMOTER	75	-0.241753	-0.939822	0.56229	1	1	3566	tags=21%, list=17%, signal=26%
GLYCOPROTEIN_BIOSYNTHETIC_PROCESS	69	-0.24622	-0.939782	0.572816	1	1	2023	tags=14%, list=9%, signal=16%
CELLULAR_CATABOLIC_PROCESS	200	-0.206008	-0.935859	0.696833	1	1	4252	tags=22%, list=20%, signal=27%
NEGATIVE_REGULATION_OF_CELL_DIFFERENTIATION	20	-0.323825	-0.935759	0.568783	1	1	1734	tags=20%, list=8%, signal=22%
MUSCLE_DEVELOPMENT	83	-0.2406	-0.932294	0.601375	1	1	1772	tags=16%, list=8%, signal=17%
NUCLEAR_IMPORT	50	-0.262172	-0.930364	0.576547	1	1	1758	tags=18%, list=8%, signal=20%
DNA_CATABOLIC_PROCESS	22	-0.306324	-0.927138	0.562341	1	1	3517	tags=23%, list=16%, signal=27%
ADAPTIVE_IMMUNE_RESPONSE	24	-0.303445	-0.9131	0.557592	1	1	2773	tags=25%, list=13%, signal=29%
OXYGEN_AND_REACTIVE_OXYGEN_SPECIES_METABOLIC_PROCESS	17	-0.337428	-0.909699	0.571816	1	1	19	tags=6%, list=0%, signal=6%
NEGATIVE_REGULATION_OF_CELLULAR_METABOLIC_PROCESS	234	-0.198625	-0.908829	0.835897	1	1	3702	tags=22%, list=17%, signal=27%
REGULATION_OF_CYCLIN_DEPENDENT_PROTEIN_KINASE_ACTIVITY	42	-0.264071	-0.908158	0.619938	1	1	2819	tags=24%, list=13%, signal=27%
POSITIVE_REGULATION_OF_CELL_CYCLE	16	-0.335148	-0.907465	0.591398	1	1	1738	tags=25%, list=8%, signal=27%
NEGATIVE_REGULATION_OF_APOPTOSIS	141	-0.214924	-0.907278	0.740586	1	1	1441	tags=13%, list=7%, signal=14%
CELLULAR_LOCALIZATION	349	-0.190562	-0.90704	0.881119	1	1	3537	tags=20%, list=17%, signal=24%
REGULATION_OF_PROTEIN_AMINO_ACID_PHOSPHORYLATION	24	-0.303071	-0.906623	0.638522	1	1	1758	tags=21%, list=8%, signal=23%
LIPOPROTEIN_BIOSYNTHETIC_PROCESS	25	-0.298593	-0.905128	0.585916	1	1	4854	tags=36%, list=23%, signal=47%
NUCLEOCYTOPLASMIC_TRANSPORT	87	-0.226604	-0.904148	0.676871	0.996914	1	1758	tags=15%, list=8%, signal=16%
GLYCOPROTEIN_METABOLIC_PROCESS	84	-0.231414	-0.903793	0.658228	0.989745	1	2848	tags=18%, list=13%, signal=21%
NUCLEAR_TRANSPORT	88	-0.225301	-0.903618	0.679856	0.982048	1	1758	tags=15%, list=8%, signal=16%
REGULATION_OF_JNK_ACTIVITY	18	-0.326386	-0.903463	0.581522	0.974435	1	4426	tags=39%, list=21%, signal=49%
DETECTION_OF_EXTERNAL_STIMULUS	19	-0.313663	-0.901879	0.598916	0.971448	1	645	tags=11%, list=3%, signal=11%
POSITIVE_REGULATION_OF_JNK_ACTIVITY	16	-0.333368	-0.899786	0.557641	0.969652	1	4426	tags=38%, list=21%, signal=47%
CELL_CELL_ADHESION	66	-0.240472	-0.898346	0.672026	0.965947	1	3589	tags=21%, list=17%, signal=25%
NEGATIVE_REGULATION_OF_TRANSCRIPTION	174	-0.204829	-0.897696	0.765217	0.96009	1	3219	tags=20%, list=15%, signal=23%
DNA_DAMAGE_CHECKPOINT	20	-0.310358	-0.895843	0.600551	0.957462	1	2424	tags=20%, list=11%, signal=23%
NEGATIVE_REGULATION_OF_METABOLIC_PROCESS	236	-0.196423	-0.894229	0.821622	0.954671	1	3702	tags=22%, list=17%, signal=26%
ADAPTIVE_IMMUNE_RESPONSE_GO_0002460	23	-0.306063	-0.888587	0.662953	0.962654	1	2773	tags=26%, list=13%, signal=30%
ESTABLISHMENT_AND_OR_MAINTENANCE_OF_CHROMATIN_ARCHITECTURE	73	-0.225603	-0.884299	0.72093	0.967356	1	5303	tags=34%, list=25%, signal=45%
MACROMOLECULAR_COMPLEX_ASSEMBLY	266	-0.191535	-0.881215	0.883871	0.968219	1	3398	tags=19%, list=16%, signal=23%
SYNAPTOGENESIS	16	-0.321511	-0.880839	0.628141	0.961796	1	4591	tags=25%, list=21%, signal=32%
GOLGI_VESICLE_TRANSPORT	48	-0.245585	-0.877531	0.718475	0.963839	1	3386	tags=27%, list=16%, signal=32%
NEGATIVE_REGULATION_OF_CELLULAR_BIOSYNTHETIC_PROCESS	23	-0.296316	-0.876864	0.641089	0.958292	1	2547	tags=26%, list=12%, signal=30%
REGULATION_OF_PROTEIN_STABILITY	18	-0.311074	-0.875532	0.63172	0.954409	1	446	tags=11%, list=2%, signal=11%
AMINE_METABOLIC_PROCESS	134	-0.204278	-0.870072	0.826923	0.961368	1	2412	tags=16%, list=11%, signal=18%
ESTABLISHMENT_OF_CELLULAR_LOCALIZATION	336	-0.185934	-0.869791	0.9375	0.955023	1	3537	tags=20%, list=17%, signal=24%
INTRACELLULAR_PROTEIN_TRANSPORT	142	-0.204364	-0.868566	0.820312	0.950942	1	4024	tags=23%, list=19%, signal=28%
APOPTOTIC_NUCLEAR_CHANGES	18	-0.310648	-0.86776	0.63807	0.946018	1	2172	tags=17%, list=10%, signal=19%
PROTEIN_PROCESSING	47	-0.248067	-0.866901	0.693009	0.941263	1	1758	tags=15%, list=8%, signal=16%
VIRAL_REPRODUCTION	37	-0.263048	-0.866694	0.716667	0.935035	1	1503	tags=16%, list=7%, signal=17%
NUCLEOTIDE_EXCISION_REPAIR	20	-0.296399	-0.865934	0.690411	0.93001	1	3517	tags=30%, list=16%, signal=36%
NEGATIVE_REGULATION_OF_BIOSYNTHETIC_PROCESS	24	-0.285434	-0.864844	0.675824	0.92606	1	2547	tags=25%, list=12%, signal=28%
CELLULAR_COMPONENT_ASSEMBLY	280	-0.18347	-0.855658	0.947712	0.941188	1	3398	tags=19%, list=16%, signal=22%
VIRAL_REPRODUCTIVE_PROCESS	32	-0.268643	-0.854784	0.693333	0.936581	1	1503	tags=16%, list=7%, signal=17%
CELL_MATRIX_ADHESION	35	-0.255497	-0.847893	0.705722	0.945926	1	2547	tags=20%, list=12%, signal=23%
PROTEIN_TRANSPORT	153	-0.196291	-0.842577	0.904762	0.951102	1	2829	tags=17%, list=13%, signal=19%
REGULATION_OF_CELL_ADHESION	31	-0.2636	-0.841492	0.71831	0.946916	1	3064	tags=26%, list=14%, signal=30%
MEMBRANE_FUSION	25	-0.271814	-0.840786	0.716292	0.941985	1	2222	tags=20%, list=10%, signal=22%
CALCIUM_INDEPENDENT_CELL_CELL_ADHESION	17	-0.300474	-0.839577	0.671916	0.938223	1	454	tags=12%, list=2%, signal=12%
CATABOLIC_PROCESS	211	-0.184215	-0.830586	0.952941	0.950971	1	3611	tags=18%, list=17%, signal=21%
PROTEIN_IMPORT	62	-0.222611	-0.825448	0.821306	0.954823	1	1758	tags=15%, list=8%, signal=16%
PROTEIN_RNA_COMPLEX_ASSEMBLY	65	-0.216766	-0.821541	0.854237	0.956211	1	3398	tags=22%, list=16%, signal=26%
SODIUM_ION_TRANSPORT	15	-0.303416	-0.820568	0.695652	0.951873	1	1480	tags=13%, list=7%, signal=14%
NITROGEN_COMPOUND_METABOLIC_PROCESS	145	-0.192208	-0.820283	0.934156	0.946317	1	2412	tags=14%, list=11%, signal=16%
LIPID_BIOSYNTHETIC_PROCESS	90	-0.20194	-0.811111	0.896429	0.956734	1	2726	tags=18%, list=13%, signal=20%
PIGMENT_BIOSYNTHETIC_PROCESS	16	-0.292067	-0.798683	0.770449	0.972392	1	1514	tags=19%, list=7%, signal=20%
VIRAL_INFECTIOUS_CYCLE	28	-0.25751	-0.790458	0.79726	0.980089	1	1503	tags=14%, list=7%, signal=15%
INDUCTION_OF_APOPTOSIS_BY_EXTRACELLULAR_SIGNALS	25	-0.261222	-0.789081	0.784574	0.97609	1	4426	tags=28%, list=21%, signal=35%
CELL_SUBSTRATE_ADHESION	36	-0.23215	-0.782381	0.838798	0.979908	1	2547	tags=19%, list=12%, signal=22%
G1_PHASE	15	-0.281516	-0.768759	0.771053	0.993623	1	1849	tags=20%, list=9%, signal=22%
PROTEOLYSIS	172	-0.174247	-0.768449	0.989848	0.987934	1	3814	tags=19%, list=18%, signal=23%
SYNAPSE_ORGANIZATION_AND_BIOGENESIS	19	-0.268211	-0.76733	0.792746	0.983464	1	201	tags=5%, list=1%, signal=5%
REGULATION_OF_SECRETION	30	-0.236221	-0.764326	0.825581	0.981386	1	277	tags=7%, list=1%, signal=7%
RESPONSE_TO_ORGANIC_SUBSTANCE	26	-0.241277	-0.756262	0.881266	0.985939	1	5066	tags=31%, list=24%, signal=40%
CELLULAR_PROTEIN_CATABOLIC_PROCESS	57	-0.202063	-0.745123	0.924012	0.993303	1	4732	tags=26%, list=22%, signal=34%
NUCLEOBASENUCLEOSIDE_AND_NUCLEOTIDE_METABOLIC_PROCESS	48	-0.204341	-0.741444	0.917614	0.991572	1	3563	tags=21%, list=17%, signal=25%
CELL_MATURATION	15	-0.274723	-0.726152	0.865707	1	1	663	tags=7%, list=3%, signal=7%
RESPONSE_TO_HORMONE_STIMULUS	30	-0.223396	-0.724884	0.907609	0.996697	1	4534	tags=30%, list=21%, signal=38%
REGULATION_OF_MAPKKK_CASCADE	19	-0.249295	-0.721683	0.850515	0.993925	1	812	tags=11%, list=4%, signal=11%
TRNA_METABOLIC_PROCESS	19	-0.244799	-0.705496	0.917738	1	1	2412	tags=21%, list=11%, signal=24%
REGULATION_OF_MUSCLE_CONTRACTION	17	-0.259509	-0.699807	0.879487	1	1	2172	tags=18%, list=10%, signal=20%
BASE_EXCISION_REPAIR	16	-0.255912	-0.699444	0.865285	0.995914	1	3704	tags=31%, list=17%, signal=38%
CELLULAR_COMPONENT_DISASSEMBLY	27	-0.216835	-0.679688	0.951289	1	1	3712	tags=22%, list=17%, signal=27%
HORMONE_METABOLIC_PROCESS	23	-0.218548	-0.673861	0.933884	1	1	3751	tags=26%, list=18%, signal=32%
PROTEIN_AMINO_ACID_LIPIDATION	24	-0.22038	-0.665563	0.947674	1	1	4854	tags=33%, list=23%, signal=43%
NUCLEOTIDE_METABOLIC_PROCESS	38	-0.187609	-0.640712	0.975936	1	1	1448	tags=11%, list=7%, signal=11%
RNA_CATABOLIC_PROCESS	21	-0.213993	-0.639296	0.935233	1	1	1423	tags=10%, list=7%, signal=10%
RNA_SPLICING	91	-0.161228	-0.638999	1	0.999103	1	4717	tags=26%, list=22%, signal=34%
CASPASE_ACTIVATION	26	-0.20748	-0.63791	0.946092	0.993946	1	809	tags=8%, list=4%, signal=8%
CELLULAR_MACROMOLECULE_CATABOLIC_PROCESS	100	-0.152747	-0.625277	1	0.993472	1	4795	tags=24%, list=22%, signal=31%
EXTRACELLULAR_STRUCTURE_ORGANIZATION_AND_BIOGENESIS	28	-0.183943	-0.577152	0.988166	1	1	4591	tags=21%, list=21%, signal=27%
PROTEIN_CATABOLIC_PROCESS	66	-0.148547	-0.573542	1	0.998146	1	4157	tags=20%, list=19%, signal=24%
AEROBIC_RESPIRATION	15	-0.18735	-0.503821	0.985294	1	1	6976	tags=53%, list=33%, signal=79%
NUCLEOBASENUCLEOSIDENUCLEOTIDE_AND_NUCLEIC_ACID_TRANSPORT	31	-0.150563	-0.482353	1	0.997929	1	5917	tags=35%, list=28%, signal=49%

## Sheet: Table S3
Table S3. GSEA report of RS4;11 parental and resistant cells.
NAME	SIZE	ES	NES	NOM p-val	FDR q-val	FWER p-val	RANK AT MAX	LEADING EDGE
CELL_CYCLE_PROCESS	186	0.677682	1.94532	0	0.106398	0.079	2734	tags=48%, list=13%, signal=55%
CELL_CYCLE_CHECKPOINT_GO_0000075	48	0.525109	1.85818	0	0.16047	0.217	5554	tags=50%, list=26%, signal=67%
DNA_DEPENDENT_DNA_REPLICATION	56	0.508967	1.81	0	0.203466	0.373	7307	tags=68%, list=34%, signal=103%
COFACTOR_BIOSYNTHETIC_PROCESS	21	0.410632	1.80764	0	0.157972	0.384	6246	tags=55%, list=29%, signal=77%
DNA_REPLICATION_INITIATION	16	0.664882	1.78848	0.00809717	0.153342	0.444	6426	tags=75%, list=30%, signal=107%
CELL_CYCLE_PHASE	163	0.408019	1.76686	0	0.163603	0.53	6321	tags=55%, list=30%, signal=77%
M_PHASE	109	0.416968	1.71376	0	0.248285	0.737	6321	tags=58%, list=30%, signal=82%
DOUBLE_STRAND_BREAK_REPAIR	22	0.591066	1.71088	0.00543478	0.223699	0.75	6800	tags=77%, list=32%, signal=113%
REGULATION_OF_BINDING	57	0.463663	1.69709	0.00195695	0.224727	0.787	5119	tags=40%, list=24%, signal=53%
DI__TRI_VALENT_INORGANIC_CATION_TRANSPORT	28	0.552233	1.67931	0.00377358	0.237502	0.843	2224	tags=32%, list=10%, signal=36%
DEVELOPMENT_OF_PRIMARY_SEXUAL_CHARACTERISTICS	21	0.573269	1.65813	0.0116505	0.261227	0.897	440	tags=14%, list=2%, signal=15%
CELL_CYCLE_GO_0007049	303	0.356549	1.65322	0	0.249796	0.91	6327	tags=48%, list=30%, signal=67%
G1_S_TRANSITION_OF_MITOTIC_CELL_CYCLE	26	0.538122	1.64589	0.0207547	0.245211	0.919	5378	tags=62%, list=25%, signal=82%
EPIDERMAL_GROWTH_FACTOR_RECEPTOR_SIGNALING_PATHWAY	19	0.57991	1.63623	0.00959693	0.245054	0.936	1536	tags=16%, list=7%, signal=17%
NEGATIVE_REGULATION_OF_TRANSCRIPTION_FACTOR_ACTIVITY	15	0.609495	1.62376	0.0212355	0.256309	0.948	4086	tags=47%, list=19%, signal=58%
REGULATION_OF_TRANSCRIPTION_FACTOR_ACTIVITY	40	0.475778	1.60558	0.0113208	0.279872	0.963	4086	tags=33%, list=19%, signal=40%
MITOTIC_CELL_CYCLE	150	0.378448	1.60413	0.00179211	0.266796	0.967	6327	tags=53%, list=30%, signal=74%
M_PHASE_OF_MITOTIC_CELL_CYCLE	84	0.407301	1.58931	0.00369004	0.286346	0.98	6321	tags=56%, list=30%, signal=79%
DNA_METABOLIC_PROCESS	249	0.348907	1.58613	0	0.280091	0.982	5672	tags=43%, list=27%, signal=57%
REGULATION_OF_DNA_METABOLIC_PROCESS	44	0.4575	1.58316	0.00782779	0.271592	0.983	4066	tags=48%, list=19%, signal=59%
DNA_REPAIR	122	0.376846	1.57709	0.00372439	0.271963	0.987	5613	tags=46%, list=26%, signal=62%
ESTABLISHMENT_AND_OR_MAINTENANCE_OF_CELL_POLARITY	18	0.561393	1.5669	0.0268199	0.282536	0.992	5803	tags=72%, list=27%, signal=99%
CALCIUM_ION_TRANSPORT	23	0.53601	1.56684	0.0179283	0.270428	0.992	1928	tags=30%, list=9%, signal=33%
REGULATION_OF_DNA_BINDING	47	0.44889	1.56306	0.01341	0.267176	0.993	5119	tags=38%, list=24%, signal=50%
MITOSIS	81	0.3981	1.55002	0.011257	0.283916	0.995	6321	tags=56%, list=30%, signal=79%
MICROTUBULE_CYTOSKELETON_ORGANIZATION_AND_BIOGENESIS	35	0.472912	1.53799	0.0246679	0.299335	0.996	5950	tags=63%, list=28%, signal=87%
METAL_ION_TRANSPORT	98	0.385658	1.53562	0.00195312	0.294595	0.996	4356	tags=32%, list=20%, signal=40%
TRANSMEMBRANE_RECEPTOR_PROTEIN_TYROSINE_KINASE_SIGNALING_PATHWAY	74	0.397252	1.52659	0.0095057	0.304567	0.997	2053	tags=19%, list=10%, signal=21%
DNA_RECOMBINATION	44	0.442704	1.51678	0.0211946	0.317349	0.997	5650	tags=57%, list=26%, signal=77%
MEIOTIC_CELL_CYCLE	31	0.469781	1.50271	0.0353817	0.340331	0.999	5650	tags=61%, list=26%, signal=83%
CATION_TRANSPORT	123	0.362106	1.49925	0.00560748	0.338561	0.999	4356	tags=31%, list=20%, signal=39%
REGULATION_OF_HEART_CONTRACTION	21	0.511857	1.49876	0.0524345	0.329137	0.999	2217	tags=24%, list=10%, signal=27%
NEGATIVE_REGULATION_OF_DNA_BINDING	17	0.54196	1.4895	0.0515267	0.341299	1	4086	tags=41%, list=19%, signal=51%
MYOBLAST_DIFFERENTIATION	16	0.54028	1.4832	0.0538462	0.345482	1	3139	tags=31%, list=15%, signal=37%
DNA_REPLICATION	101	0.35908	1.45506	0.0125	0.409452	1	4701	tags=37%, list=22%, signal=47%
SKELETAL_DEVELOPMENT	78	0.379436	1.45416	0.0191939	0.399893	1	3865	tags=33%, list=18%, signal=41%
RESPONSE_TO_DNA_DAMAGE_STIMULUS	158	0.336534	1.45331	0.00542496	0.391976	1	5613	tags=43%, list=26%, signal=58%
INTERPHASE	66	0.387923	1.44948	0.0287908	0.392015	1	4575	tags=38%, list=21%, signal=48%
TRANSCRIPTION_INITIATION	35	0.441266	1.44942	0.0328467	0.381997	1	5119	tags=46%, list=24%, signal=60%
NEGATIVE_REGULATION_OF_BINDING	18	0.516993	1.4177	0.0779468	0.459208	1	4086	tags=39%, list=19%, signal=48%
TUBE_DEVELOPMENT	15	0.522763	1.41113	0.0943775	0.467683	1	6217	tags=60%, list=29%, signal=85%
DEPHOSPHORYLATION	63	0.37975	1.39326	0.0581818	0.51198	1	5108	tags=38%, list=24%, signal=50%
MITOTIC_SISTER_CHROMATID_SEGREGATION	16	0.502586	1.39254	0.0883978	0.5028	1	2326	tags=44%, list=11%, signal=49%
RESPONSE_TO_ENDOGENOUS_STIMULUS	190	0.316292	1.38482	0.00915751	0.515684	1	5613	tags=41%, list=26%, signal=55%
SKELETAL_MUSCLE_DEVELOPMENT	25	0.460587	1.38436	0.0905512	0.505567	1	4028	tags=36%, list=19%, signal=44%
TRANSCRIPTION_INITIATION_FROM_RNA_POLYMERASE_II_PROMOTER	29	0.450793	1.38241	0.0947776	0.500593	1	4881	tags=45%, list=23%, signal=58%
PIGMENT_BIOSYNTHETIC_PROCESS	16	0.500209	1.3784	0.100952	0.502184	1	3869	tags=44%, list=18%, signal=53%
POTASSIUM_ION_TRANSPORT	49	0.391758	1.37825	0.0546139	0.492348	1	2929	tags=27%, list=14%, signal=31%
ION_TRANSPORT	152	0.321548	1.37344	0.00927644	0.497879	1	3040	tags=22%, list=14%, signal=26%
REGULATION_OF_DNA_REPLICATION	20	0.47755	1.36974	0.112381	0.499439	1	4963	tags=45%, list=23%, signal=59%
CELLULAR_COMPONENT_DISASSEMBLY	27	0.442891	1.36752	0.0891473	0.496294	1	1772	tags=22%, list=8%, signal=24%
RESPONSE_TO_ABIOTIC_STIMULUS	74	0.355412	1.36661	0.0492701	0.48958	1	4982	tags=36%, list=23%, signal=47%
PROTEIN_AMINO_ACID_DEPHOSPHORYLATION	57	0.374562	1.36488	0.0564202	0.485911	1	5108	tags=39%, list=24%, signal=51%
SISTER_CHROMATID_SEGREGATION	17	0.488179	1.35581	0.0982987	0.503505	1	2326	tags=41%, list=11%, signal=46%
VIRAL_GENOME_REPLICATION	19	0.476859	1.34382	0.11546	0.530884	1	4703	tags=42%, list=22%, signal=54%
CHROMATIN_ASSEMBLY_OR_DISASSEMBLY	23	0.456199	1.34189	0.117424	0.527898	1	7201	tags=65%, list=34%, signal=98%
PROTEIN_AMINO_ACID_N_LINKED_GLYCOSYLATION	29	0.43149	1.33737	0.120075	0.533146	1	5042	tags=41%, list=24%, signal=54%
MONOVALENT_INORGANIC_CATION_TRANSPORT	78	0.348909	1.33734	0.0551331	0.524066	1	4356	tags=31%, list=20%, signal=38%
SULFUR_COMPOUND_BIOSYNTHETIC_PROCESS	18	0.474586	1.33031	0.124016	0.537551	1	7646	tags=61%, list=36%, signal=95%
STRIATED_MUSCLE_DEVELOPMENT	34	0.402331	1.32504	0.12766	0.54553	1	4028	tags=35%, list=19%, signal=43%
CHROMOSOME_ORGANIZATION_AND_BIOGENESIS	118	0.325298	1.32022	0.0437828	0.552986	1	6862	tags=51%, list=32%, signal=74%
SODIUM_ION_TRANSPORT	15	0.503067	1.31984	0.135135	0.545264	1	4356	tags=40%, list=20%, signal=50%
REGULATION_OF_CELL_CYCLE	177	0.299937	1.30551	0.027881	0.585406	1	4710	tags=33%, list=22%, signal=42%
POSITIVE_REGULATION_OF_CELLULAR_COMPONENT_ORGANIZATION_AND_BIOGENESIS	32	0.408159	1.30366	0.115942	0.582965	1	6092	tags=50%, list=28%, signal=70%
INTERPHASE_OF_MITOTIC_CELL_CYCLE	60	0.353453	1.29596	0.115385	0.599992	1	6138	tags=45%, list=29%, signal=63%
POSITIVE_REGULATION_OF_NUCLEOBASENUCLEOSIDENUCLEOTIDE_AND_NUCLEIC_ACID_METABOLIC_PROCESS	144	0.302738	1.29405	0.0577617	0.598004	1	6056	tags=40%, list=28%, signal=56%
ACTIVATION_OF_PROTEIN_KINASE_ACTIVITY	25	0.426006	1.29079	0.134191	0.601266	1	4953	tags=36%, list=23%, signal=47%
MICROTUBULE_BASED_PROCESS	80	0.330959	1.28158	0.0804598	0.625441	1	5950	tags=45%, list=28%, signal=62%
NITROGEN_COMPOUND_BIOSYNTHETIC_PROCESS	22	0.438762	1.27976	0.164486	0.62258	1	4556	tags=36%, list=21%, signal=46%
RESPONSE_TO_CHEMICAL_STIMULUS	250	0.279549	1.27963	0.0206379	0.614301	1	4788	tags=32%, list=22%, signal=40%
GAMETE_GENERATION	85	0.323279	1.27577	0.0690299	0.619208	1	5020	tags=33%, list=23%, signal=43%
RESPONSE_TO_BIOTIC_STIMULUS	97	0.317429	1.27017	0.0914513	0.630107	1	4776	tags=34%, list=22%, signal=44%
TRANSCRIPTION_FROM_RNA_POLYMERASE_III_PROMOTER	19	0.448783	1.26772	0.176584	0.630378	1	5899	tags=53%, list=28%, signal=73%
RHYTHMIC_PROCESS	20	0.442578	1.26579	0.164062	0.628295	1	7601	tags=60%, list=36%, signal=93%
REPRODUCTION	185	0.288301	1.26143	0.0540541	0.636369	1	5704	tags=35%, list=27%, signal=47%
ACTIVATION_OF_NF_KAPPAB_TRANSCRIPTION_FACTOR	18	0.450802	1.26073	0.164683	0.630189	1	4620	tags=33%, list=22%, signal=42%
ENZYME_LINKED_RECEPTOR_PROTEIN_SIGNALING_PATHWAY	124	0.300387	1.25209	0.0674157	0.654213	1	4034	tags=24%, list=19%, signal=30%
EMBRYONIC_DEVELOPMENT	49	0.357784	1.24981	0.137331	0.654018	1	3619	tags=37%, list=17%, signal=44%
POSITIVE_REGULATION_OF_BINDING	28	0.402123	1.24569	0.15534	0.660621	1	4620	tags=32%, list=22%, signal=41%
PROTEIN_DNA_COMPLEX_ASSEMBLY	46	0.358949	1.24561	0.145251	0.652679	1	5119	tags=39%, list=24%, signal=51%
POST_TRANSLATIONAL_PROTEIN_MODIFICATION	442	0.259856	1.24354	0.0282187	0.65249	1	5108	tags=31%, list=24%, signal=40%
MESODERM_DEVELOPMENT	16	0.460262	1.24153	0.20155	0.651675	1	3532	tags=38%, list=17%, signal=45%
HETEROCYCLE_METABOLIC_PROCESS	25	0.41154	1.24126	0.190196	0.64479	1	4712	tags=44%, list=22%, signal=56%
RNA_SPLICING	91	0.312765	1.23989	0.104364	0.641824	1	6364	tags=44%, list=30%, signal=62%
PHOSPHORYLATION	287	0.269069	1.23901	0.0399274	0.637173	1	5015	tags=30%, list=23%, signal=39%
PROTEIN_AMINO_ACID_PHOSPHORYLATION	258	0.269515	1.23879	0.0325342	0.630592	1	5015	tags=31%, list=23%, signal=40%
CYTOSKELETON_DEPENDENT_INTRACELLULAR_TRANSPORT	23	0.418694	1.23674	0.186747	0.630419	1	2525	tags=35%, list=12%, signal=39%
POSITIVE_REGULATION_OF_TRANSCRIPTION_FROM_RNA_POLYMERASE_II_PROMOTER	60	0.335938	1.23352	0.130019	0.635031	1	4788	tags=37%, list=22%, signal=47%
DNA_PACKAGING	30	0.386898	1.2319	0.173507	0.63396	1	5378	tags=47%, list=25%, signal=62%
ORGANIC_ACID_TRANSPORT	37	0.368369	1.23113	0.175926	0.629488	1	3515	tags=27%, list=16%, signal=32%
COENZYME_METABOLIC_PROCESS	36	0.373728	1.22906	0.157282	0.629591	1	5450	tags=42%, list=25%, signal=56%
AROMATIC_COMPOUND_METABOLIC_PROCESS	21	0.417951	1.22867	0.187879	0.624127	1	4712	tags=48%, list=22%, signal=61%
REGULATION_OF_MITOSIS	41	0.364917	1.2273	0.175373	0.622049	1	6507	tags=54%, list=30%, signal=77%
RESPONSE_TO_STRESS	455	0.254038	1.2242	0.0362976	0.625879	1	5613	tags=34%, list=26%, signal=45%
POSITIVE_REGULATION_OF_RNA_METABOLIC_PROCESS	111	0.3007	1.2203	0.0960452	0.632687	1	6056	tags=40%, list=28%, signal=55%
COFACTOR_METABOLIC_PROCESS	51	0.345199	1.21899	0.163227	0.630289	1	4168	tags=33%, list=19%, signal=41%
SEXUAL_REPRODUCTION	99	0.303306	1.21859	0.137525	0.625185	1	4128	tags=27%, list=19%, signal=34%
CYTOKINESIS	19	0.428849	1.21688	0.210923	0.62398	1	3509	tags=32%, list=16%, signal=38%
MICROTUBULE_ORGANIZING_CENTER_ORGANIZATION_AND_BIOGENESIS	15	0.454536	1.2153	0.217565	0.623461	1	4951	tags=47%, list=23%, signal=61%
CARBOXYLIC_ACID_TRANSPORT	36	0.368376	1.21281	0.182342	0.625936	1	3515	tags=28%, list=16%, signal=33%
TRANSCRIPTION_FROM_RNA_POLYMERASE_II_PROMOTER	415	0.253311	1.21012	0.0356506	0.629171	1	6005	tags=35%, list=28%, signal=48%
CHROMOSOME_SEGREGATION	32	0.376845	1.20725	0.207031	0.632281	1	6239	tags=59%, list=29%, signal=84%
PROTEIN_FOLDING	55	0.339683	1.20493	0.152985	0.633873	1	4017	tags=35%, list=19%, signal=42%
DETECTION_OF_ABIOTIC_STIMULUS	15	0.444664	1.20113	0.237817	0.640842	1	5683	tags=40%, list=27%, signal=54%
ESTABLISHMENT_AND_OR_MAINTENANCE_OF_CHROMATIN_ARCHITECTURE	73	0.316501	1.19769	0.176357	0.646521	1	6799	tags=47%, list=32%, signal=68%
MRNA_METABOLIC_PROCESS	84	0.308161	1.19682	0.138672	0.643221	1	4829	tags=38%, list=23%, signal=49%
REGULATION_OF_MOLECULAR_FUNCTION	297	0.256082	1.19337	0.0689013	0.649015	1	5119	tags=29%, list=24%, signal=38%
ACTIN_POLYMERIZATION_AND_OR_DEPOLYMERIZATION	22	0.400446	1.19198	0.217949	0.647825	1	2472	tags=23%, list=12%, signal=26%
INSULIN_RECEPTOR_SIGNALING_PATHWAY	18	0.415627	1.19024	0.225743	0.647923	1	966	tags=17%, list=5%, signal=17%
POSITIVE_REGULATION_OF_CELLULAR_METABOLIC_PROCESS	207	0.267813	1.18905	0.114815	0.646165	1	5777	tags=37%, list=27%, signal=50%
POSITIVE_REGULATION_OF_TRANSCRIPTION	134	0.282642	1.18725	0.130996	0.646268	1	6056	tags=39%, list=28%, signal=54%
REGULATION_OF_TRANSCRIPTION_FROM_RNA_POLYMERASE_II_PROMOTER	262	0.259725	1.18569	0.0821168	0.645231	1	5019	tags=29%, list=23%, signal=38%
POSITIVE_REGULATION_OF_METABOLIC_PROCESS	213	0.266076	1.18535	0.107527	0.640893	1	6092	tags=39%, list=28%, signal=55%
POSITIVE_REGULATION_OF_DNA_BINDING	26	0.387519	1.18251	0.206122	0.644767	1	4620	tags=31%, list=22%, signal=39%
MITOCHONDRIAL_TRANSPORT	21	0.408975	1.17958	0.249004	0.648567	1	8039	tags=71%, list=38%, signal=114%
RESPONSE_TO_RADIATION	52	0.332557	1.17852	0.200772	0.646395	1	4982	tags=35%, list=23%, signal=45%
NEGATIVE_REGULATION_OF_TRANSPORT	17	0.426227	1.1785	0.218216	0.640915	1	2308	tags=35%, list=11%, signal=40%
RNA_PROCESSING	170	0.272774	1.16913	0.146384	0.667545	1	4901	tags=33%, list=23%, signal=42%
CELL_PROLIFERATION_GO_0008283	446	0.242988	1.1678	0.0890538	0.666512	1	5125	tags=28%, list=24%, signal=37%
POSITIVE_REGULATION_OF_TRANSCRIPTIONDNA_DEPENDENT	109	0.290256	1.16028	0.17341	0.686129	1	6056	tags=39%, list=28%, signal=53%
NUCLEOBASENUCLEOSIDENUCLEOTIDE_AND_NUCLEIC_ACID_TRANSPORT	31	0.365336	1.15808	0.241966	0.68875	1	4853	tags=42%, list=23%, signal=54%
POSITIVE_REGULATION_OF_TRANSCRIPTION_FACTOR_ACTIVITY	24	0.384832	1.15546	0.282197	0.692223	1	4620	tags=29%, list=22%, signal=37%
ALCOHOL_METABOLIC_PROCESS	75	0.298755	1.15481	0.210216	0.689142	1	3677	tags=28%, list=17%, signal=34%
MUSCLE_CELL_DIFFERENTIATION	21	0.397242	1.1459	0.266917	0.716056	1	3139	tags=24%, list=15%, signal=28%
NUCLEOTIDE_BIOSYNTHETIC_PROCESS	18	0.401044	1.14087	0.269841	0.728893	1	3230	tags=44%, list=15%, signal=52%
GLUCOSE_METABOLIC_PROCESS	24	0.377746	1.1388	0.296	0.73089	1	3375	tags=29%, list=16%, signal=35%
REGULATION_OF_CELLULAR_COMPONENT_ORGANIZATION_AND_BIOGENESIS	116	0.277094	1.12956	0.227523	0.759577	1	5909	tags=34%, list=28%, signal=46%
REPRODUCTIVE_PROCESS	110	0.277174	1.1276	0.225243	0.760931	1	5691	tags=34%, list=27%, signal=46%
REGULATION_OF_ANATOMICAL_STRUCTURE_MORPHOGENESIS	23	0.372528	1.12189	0.304348	0.77654	1	6904	tags=43%, list=32%, signal=64%
REGULATION_OF_DEVELOPMENTAL_PROCESS	403	0.233997	1.11787	0.125673	0.78574	1	4233	tags=23%, list=20%, signal=28%
REGULATION_OF_MUSCLE_CONTRACTION	17	0.408099	1.11592	0.308571	0.787264	1	2217	tags=24%, list=10%, signal=26%
WOUND_HEALING	47	0.321517	1.11524	0.294118	0.783821	1	5125	tags=32%, list=24%, signal=42%
MEMBRANE_LIPID_BIOSYNTHETIC_PROCESS	48	0.31566	1.1079	0.289062	0.806532	1	2334	tags=17%, list=11%, signal=19%
RESPONSE_TO_LIGHT_STIMULUS	39	0.327435	1.10656	0.314019	0.805763	1	3047	tags=23%, list=14%, signal=27%
MONOCARBOXYLIC_ACID_METABOLIC_PROCESS	80	0.285359	1.10347	0.268022	0.811291	1	4222	tags=31%, list=20%, signal=39%
SULFUR_METABOLIC_PROCESS	35	0.341293	1.1008	0.307229	0.816012	1	5739	tags=37%, list=27%, signal=51%
POSITIVE_REGULATION_OF_DEVELOPMENTAL_PROCESS	200	0.250521	1.10038	0.248239	0.811794	1	4910	tags=30%, list=23%, signal=39%
COAGULATION	40	0.32766	1.10008	0.295539	0.807004	1	5125	tags=33%, list=24%, signal=43%
ANTI_APOPTOSIS	111	0.269151	1.09969	0.259191	0.802752	1	4395	tags=23%, list=21%, signal=29%
PEPTIDYL_AMINO_ACID_MODIFICATION	56	0.299832	1.09767	0.281071	0.804447	1	4666	tags=30%, list=22%, signal=39%
CELL_CELL_ADHESION	66	0.294175	1.09492	0.284906	0.809485	1	4219	tags=36%, list=20%, signal=45%
CYTOSKELETON_ORGANIZATION_AND_BIOGENESIS	199	0.245418	1.09479	0.228733	0.804149	1	5950	tags=38%, list=28%, signal=52%
PROTEIN_MODIFICATION_BY_SMALL_PROTEIN_CONJUGATION	43	0.310982	1.09282	0.307832	0.806422	1	4874	tags=35%, list=23%, signal=45%
CARBOXYLIC_ACID_METABOLIC_PROCESS	167	0.25424	1.09184	0.245841	0.804531	1	4712	tags=31%, list=22%, signal=39%
GLYCOPROTEIN_BIOSYNTHETIC_PROCESS	69	0.292024	1.09017	0.29304	0.805552	1	5042	tags=33%, list=24%, signal=43%
REGULATION_OF_NEUROTRANSMITTER_LEVELS	21	0.377439	1.08968	0.339844	0.802064	1	1853	tags=24%, list=9%, signal=26%
CELL_DIVISION	21	0.375467	1.08832	0.348697	0.801451	1	3509	tags=29%, list=16%, signal=34%
HEART_DEVELOPMENT	29	0.345434	1.08115	0.333984	0.822716	1	3443	tags=28%, list=16%, signal=33%
ER_TO_GOLGI_VESICLE_MEDIATED_TRANSPORT	18	0.386926	1.07844	0.353175	0.827008	1	2883	tags=28%, list=13%, signal=32%
NUCLEAR_EXPORT	33	0.334216	1.07803	0.341463	0.822882	1	4853	tags=39%, list=23%, signal=51%
CARBOHYDRATE_BIOSYNTHETIC_PROCESS	44	0.312658	1.07563	0.337812	0.82663	1	5283	tags=34%, list=25%, signal=45%
NEGATIVE_REGULATION_OF_PROGRAMMED_CELL_DEATH	142	0.253151	1.0744	0.280835	0.825891	1	4395	tags=23%, list=21%, signal=29%
TISSUE_REMODELING	24	0.351019	1.07331	0.343396	0.824826	1	5461	tags=38%, list=26%, signal=50%
NUCLEOCYTOPLASMIC_TRANSPORT	87	0.271092	1.06799	0.322344	0.839019	1	4854	tags=32%, list=23%, signal=41%
GLYCOPROTEIN_METABOLIC_PROCESS	84	0.276625	1.06785	0.312977	0.834201	1	5042	tags=32%, list=24%, signal=42%
NEGATIVE_REGULATION_OF_DNA_METABOLIC_PROCESS	18	0.384567	1.06589	0.363636	0.836549	1	8615	tags=61%, list=40%, signal=102%
POSITIVE_REGULATION_OF_JNK_ACTIVITY	16	0.389388	1.06542	0.387597	0.833069	1	1662	tags=25%, list=8%, signal=27%
PROTEIN_AMINO_ACID_LIPIDATION	24	0.356915	1.0599	0.360225	0.848241	1	139	tags=8%, list=1%, signal=8%
ORGANIC_ACID_METABOLIC_PROCESS	169	0.247257	1.05879	0.317073	0.846951	1	4712	tags=30%, list=22%, signal=38%
HUMORAL_IMMUNE_RESPONSE	25	0.349141	1.05864	0.376164	0.842273	1	4484	tags=32%, list=21%, signal=40%
ORGANELLE_ORGANIZATION_AND_BIOGENESIS	452	0.2204	1.05834	0.269565	0.838088	1	5837	tags=35%, list=27%, signal=47%
NEGATIVE_REGULATION_OF_CELLULAR_COMPONENT_ORGANIZATION_AND_BIOGENESIS	27	0.339082	1.05816	0.368627	0.833731	1	284	tags=7%, list=1%, signal=7%
CELLULAR_LOCALIZATION	349	0.224463	1.05603	0.280576	0.836306	1	5796	tags=33%, list=27%, signal=45%
BLOOD_COAGULATION	39	0.318414	1.05323	0.356343	0.841591	1	5125	tags=31%, list=24%, signal=40%
NUCLEAR_TRANSPORT	88	0.263933	1.05151	0.359168	0.842912	1	4854	tags=32%, list=23%, signal=41%
PROTEIN_POLYMERIZATION	18	0.373076	1.04923	0.404097	0.847054	1	5821	tags=44%, list=27%, signal=61%
REGULATION_OF_MITOTIC_CELL_CYCLE	23	0.359687	1.04875	0.388258	0.844011	1	3789	tags=39%, list=18%, signal=48%
VIRAL_INFECTIOUS_CYCLE	28	0.333667	1.04704	0.354779	0.844804	1	5278	tags=46%, list=25%, signal=62%
CELLULAR_COMPONENT_ASSEMBLY	280	0.226295	1.04646	0.344569	0.841912	1	4916	tags=28%, list=23%, signal=36%
LIPOPROTEIN_METABOLIC_PROCESS	31	0.329807	1.04586	0.354406	0.83911	1	257	tags=10%, list=1%, signal=10%
CHROMATIN_MODIFICATION	53	0.291605	1.04489	0.373162	0.837981	1	6501	tags=40%, list=30%, signal=57%
LIPOPROTEIN_BIOSYNTHETIC_PROCESS	25	0.347432	1.04474	0.379507	0.833589	1	139	tags=8%, list=1%, signal=8%
MEMBRANE_LIPID_METABOLIC_PROCESS	94	0.262184	1.04312	0.38114	0.834574	1	2612	tags=15%, list=12%, signal=17%
REGULATION_OF_CYCLIN_DEPENDENT_PROTEIN_KINASE_ACTIVITY	42	0.308317	1.04287	0.372361	0.830688	1	4710	tags=33%, list=22%, signal=43%
CHROMATIN_REMODELING	24	0.346993	1.03967	0.399267	0.8377	1	8039	tags=54%, list=38%, signal=87%
CELLULAR_CARBOHYDRATE_METABOLIC_PROCESS	114	0.256059	1.03965	0.358209	0.833015	1	5283	tags=32%, list=25%, signal=42%
BONE_REMODELING	23	0.355708	1.03753	0.408318	0.835753	1	4077	tags=30%, list=19%, signal=38%
VIRAL_REPRODUCTIVE_PROCESS	32	0.320344	1.03718	0.390805	0.832488	1	5278	tags=44%, list=25%, signal=58%
ORGAN_DEVELOPMENT	456	0.214206	1.03569	0.342908	0.833241	1	4582	tags=25%, list=21%, signal=31%
ESTABLISHMENT_OF_CELLULAR_LOCALIZATION	336	0.221063	1.03534	0.350626	0.829939	1	5796	tags=33%, list=27%, signal=45%
MACROMOLECULAR_COMPLEX_ASSEMBLY	266	0.225266	1.03414	0.344954	0.829347	1	4395	tags=26%, list=21%, signal=32%
REGULATION_OF_PROGRAMMED_CELL_DEATH	319	0.223062	1.03139	0.361511	0.834305	1	3627	tags=20%, list=17%, signal=24%
AMINO_ACID_CATABOLIC_PROCESS	25	0.341418	1.03063	0.414397	0.832383	1	1651	tags=24%, list=8%, signal=26%
REGULATION_OF_KINASE_ACTIVITY	147	0.241154	1.02804	0.375734	0.836838	1	4953	tags=29%, list=23%, signal=37%
GOLGI_VESICLE_TRANSPORT	48	0.290128	1.02802	0.402194	0.83238	1	5375	tags=31%, list=25%, signal=42%
RESPONSE_TO_EXTERNAL_STIMULUS	243	0.22389	1.02735	0.362522	0.830083	1	4237	tags=21%, list=20%, signal=26%
REGULATION_OF_GENE_EXPRESSION_EPIGENETIC	28	0.332804	1.0239	0.401109	0.83792	1	5777	tags=36%, list=27%, signal=49%
REGULATION_OF_TRANSFERASE_ACTIVITY	151	0.239754	1.0233	0.403985	0.835571	1	4953	tags=28%, list=23%, signal=37%
CELL_STRUCTURE_DISASSEMBLY_DURING_APOPTOSIS	16	0.378131	1.02283	0.418426	0.832986	1	1772	tags=19%, list=8%, signal=20%
LOCOMOTORY_BEHAVIOR	60	0.277793	1.02139	0.423006	0.833711	1	4333	tags=25%, list=20%, signal=31%
REGULATION_OF_CELL_PROLIFERATION	263	0.221923	1.02089	0.373106	0.83119	1	4020	tags=22%, list=19%, signal=27%
REGULATION_OF_ORGANELLE_ORGANIZATION_AND_BIOGENESIS	39	0.302967	1.0195	0.424632	0.831629	1	5909	tags=38%, list=28%, signal=53%
SPLICEOSOME_ASSEMBLY	21	0.351884	1.01856	0.411067	0.830612	1	4809	tags=38%, list=22%, signal=49%
PROTEIN_UBIQUITINATION	40	0.301603	1.01445	0.409357	0.840703	1	4874	tags=35%, list=23%, signal=45%
CALCIUM_INDEPENDENT_CELL_CELL_ADHESION	17	0.371908	1.01149	0.441478	0.847466	1	4219	tags=35%, list=20%, signal=44%
DNA_INTEGRITY_CHECKPOINT	24	0.340157	1.01138	0.449541	0.843484	1	4963	tags=46%, list=23%, signal=60%
PIGMENT_METABOLIC_PROCESS	17	0.366837	1.01	0.438662	0.843933	1	2526	tags=35%, list=12%, signal=40%
SECRETORY_PATHWAY	78	0.26074	1.00967	0.427466	0.840857	1	5375	tags=31%, list=25%, signal=41%
NEGATIVE_REGULATION_OF_APOPTOSIS	141	0.239421	1.00961	0.407821	0.83679	1	4395	tags=23%, list=21%, signal=28%
REGULATION_OF_CELL_ADHESION	31	0.315563	1.00919	0.411009	0.83404	1	3729	tags=29%, list=17%, signal=35%
POSITIVE_REGULATION_OF_CELL_DIFFERENTIATION	18	0.37418	1.00838	0.442043	0.832697	1	4077	tags=39%, list=19%, signal=48%
REGULATION_OF_APOPTOSIS	318	0.216513	1.00743	0.436364	0.831585	1	3964	tags=21%, list=19%, signal=25%
CARBOHYDRATE_METABOLIC_PROCESS	161	0.23669	1.0064	0.43738	0.831309	1	5283	tags=32%, list=25%, signal=43%
SPHINGOLIPID_METABOLIC_PROCESS	28	0.324103	1.00601	0.418327	0.828596	1	5319	tags=36%, list=25%, signal=47%
ADAPTIVE_IMMUNE_RESPONSE	24	0.331874	1.00588	0.438597	0.824935	1	5974	tags=46%, list=28%, signal=64%
CENTRAL_NERVOUS_SYSTEM_DEVELOPMENT	96	0.251979	1.005	0.433086	0.82393	1	4789	tags=26%, list=22%, signal=33%
INTRACELLULAR_TRANSPORT	272	0.220486	1.00463	0.441071	0.821114	1	4875	tags=28%, list=23%, signal=36%
SYSTEM_PROCESS	459	0.207948	1.00403	0.42029	0.819096	1	2225	tags=14%, list=10%, signal=15%
G1_PHASE	15	0.388868	1.00292	0.459357	0.81888	1	3693	tags=40%, list=17%, signal=48%
DETECTION_OF_EXTERNAL_STIMULUS	19	0.363169	0.998512	0.43254	0.830163	1	1609	tags=16%, list=8%, signal=17%
CELLULAR_RESPONSE_TO_STIMULUS	17	0.36634	0.996137	0.45509	0.834373	1	4345	tags=41%, list=20%, signal=52%
ADAPTIVE_IMMUNE_RESPONSE_GO_0002460	23	0.33111	0.990476	0.49531	0.850335	1	3455	tags=30%, list=16%, signal=36%
PROGRAMMED_CELL_DEATH	402	0.207996	0.990031	0.489399	0.8479	1	3627	tags=20%, list=17%, signal=24%
PHOSPHOLIPID_BIOSYNTHETIC_PROCESS	39	0.296877	0.986982	0.462598	0.854525	1	1196	tags=10%, list=6%, signal=11%
PROTEIN_PROCESSING	47	0.281662	0.98536	0.47637	0.855894	1	4734	tags=30%, list=22%, signal=38%
UBIQUITIN_CYCLE	47	0.284797	0.982356	0.483431	0.862092	1	4874	tags=34%, list=23%, signal=44%
MITOTIC_CELL_CYCLE_CHECKPOINT	21	0.341555	0.981869	0.466926	0.859617	1	4963	tags=52%, list=23%, signal=68%
AMINE_CATABOLIC_PROCESS	27	0.324819	0.981425	0.47505	0.857025	1	1651	tags=22%, list=8%, signal=24%
BIOSYNTHETIC_PROCESS	429	0.204342	0.979826	0.53407	0.858407	1	4350	tags=23%, list=20%, signal=28%
RESPONSE_TO_HORMONE_STIMULUS	30	0.312783	0.979017	0.492337	0.85716	1	4788	tags=33%, list=22%, signal=43%
REGULATION_OF_TRANSPORT	56	0.27249	0.975402	0.46988	0.865152	1	2308	tags=21%, list=11%, signal=24%
REGULATION_OF_TRANSCRIPTIONDNA_DEPENDENT	422	0.202967	0.975317	0.55268	0.861537	1	5999	tags=33%, list=28%, signal=45%
POSITIVE_REGULATION_OF_CELL_PROLIFERATION	127	0.232475	0.974193	0.497065	0.86129	1	4020	tags=21%, list=19%, signal=26%
MEMBRANE_ORGANIZATION_AND_BIOGENESIS	119	0.235278	0.972159	0.503745	0.864148	1	3822	tags=23%, list=18%, signal=27%
PHOSPHOINOSITIDE_BIOSYNTHETIC_PROCESS	24	0.32525	0.971935	0.50495	0.861043	1	139	tags=8%, list=1%, signal=8%
ANATOMICAL_STRUCTURE_MORPHOGENESIS	311	0.20958	0.97024	0.540984	0.862584	1	6264	tags=35%, list=29%, signal=49%
APOPTOSIS_GO	401	0.202875	0.970023	0.531955	0.859517	1	3627	tags=20%, list=17%, signal=24%
NEGATIVE_REGULATION_OF_DEVELOPMENTAL_PROCESS	177	0.223698	0.969802	0.493409	0.856444	1	4233	tags=23%, list=20%, signal=28%
ACTIN_FILAMENT_BASED_PROCESS	110	0.240909	0.968316	0.50647	0.857527	1	3811	tags=25%, list=18%, signal=31%
RNA_CATABOLIC_PROCESS	21	0.335142	0.964395	0.499025	0.867225	1	5926	tags=62%, list=28%, signal=86%
REGULATION_OF_RNA_METABOLIC_PROCESS	432	0.200743	0.963248	0.580882	0.867409	1	5999	tags=33%, list=28%, signal=45%
ANATOMICAL_STRUCTURE_FORMATION	50	0.274685	0.962757	0.534113	0.865228	1	6321	tags=42%, list=30%, signal=59%
BEHAVIOR	97	0.242088	0.962728	0.522852	0.861663	1	4362	tags=24%, list=20%, signal=30%
PROTEIN_COMPLEX_ASSEMBLY	159	0.22167	0.957142	0.547135	0.87618	1	6042	tags=35%, list=28%, signal=48%
MRNA_PROCESSING_GO_0006397	73	0.252491	0.95658	0.542857	0.874342	1	4809	tags=33%, list=22%, signal=42%
PROTEIN_AUTOPROCESSING	30	0.302599	0.955862	0.520408	0.873102	1	848	tags=10%, list=4%, signal=10%
REGULATION_OF_JNK_ACTIVITY	18	0.347413	0.955792	0.521569	0.869627	1	1662	tags=22%, list=8%, signal=24%
REGULATION_OF_ANGIOGENESIS	22	0.31634	0.950377	0.523719	0.883484	1	4875	tags=36%, list=23%, signal=47%
SECRETION_BY_CELL	107	0.233901	0.947692	0.55618	0.88846	1	5796	tags=31%, list=27%, signal=42%
AMINE_TRANSPORT	35	0.291999	0.945493	0.530333	0.892024	1	3388	tags=23%, list=16%, signal=27%
CELL_MIGRATION	80	0.246747	0.944951	0.604289	0.890003	1	3729	tags=23%, list=17%, signal=27%
SECRETION	154	0.222554	0.943118	0.599265	0.892056	1	4173	tags=22%, list=20%, signal=27%
POSITIVE_REGULATION_OF_CELL_CYCLE	16	0.349662	0.939678	0.554435	0.899438	1	8029	tags=56%, list=38%, signal=90%
CELLULAR_RESPIRATION	19	0.328039	0.938183	0.527473	0.900499	1	6523	tags=42%, list=30%, signal=61%
RNA_EXPORT_FROM_NUCLEUS	20	0.326219	0.936767	0.556169	0.901278	1	5606	tags=45%, list=26%, signal=61%
REGULATION_OF_PROTEIN_KINASE_ACTIVITY	145	0.221241	0.935965	0.610075	0.900055	1	4953	tags=28%, list=23%, signal=36%
CELLULAR_BIOSYNTHETIC_PROCESS	287	0.203541	0.935338	0.650735	0.898394	1	4034	tags=22%, list=19%, signal=26%
AMINO_ACID_TRANSPORT	25	0.305211	0.933037	0.540856	0.901953	1	3388	tags=24%, list=16%, signal=28%
ORGAN_MORPHOGENESIS	118	0.226689	0.932492	0.61326	0.899915	1	5450	tags=31%, list=25%, signal=41%
CARBOHYDRATE_TRANSPORT	15	0.352399	0.931443	0.548624	0.899738	1	3224	tags=40%, list=15%, signal=47%
FATTY_ACID_OXIDATION	16	0.344766	0.931194	0.548327	0.896889	1	3658	tags=38%, list=17%, signal=45%
DETECTION_OF_STIMULUS_INVOLVED_IN_SENSORY_PERCEPTION	17	0.334546	0.92911	0.549902	0.899897	1	524	tags=12%, list=2%, signal=12%
NITROGEN_COMPOUND_CATABOLIC_PROCESS	29	0.295882	0.922642	0.59332	0.916068	1	1651	tags=21%, list=8%, signal=22%
COVALENT_CHROMATIN_MODIFICATION	24	0.305907	0.921685	0.571171	0.915367	1	6282	tags=46%, list=29%, signal=65%
PROTEIN_AMINO_ACID_AUTOPHOSPHORYLATION	30	0.302599	0.920609	0.592445	0.915251	1	848	tags=10%, list=4%, signal=10%
NEGATIVE_REGULATION_OF_METABOLIC_PROCESS	236	0.202615	0.919912	0.698113	0.913919	1	5963	tags=31%, list=28%, signal=43%
I_KAPPAB_KINASE_NF_KAPPAB_CASCADE	112	0.22702	0.917345	0.64794	0.91781	1	3918	tags=23%, list=18%, signal=28%
VIRAL_REPRODUCTION	37	0.271633	0.913695	0.591497	0.925157	1	5278	tags=41%, list=25%, signal=54%
NEGATIVE_REGULATION_OF_CELL_PROLIFERATION	133	0.217588	0.912647	0.669091	0.924743	1	3693	tags=23%, list=17%, signal=27%
NEUROLOGICAL_SYSTEM_PROCESS	306	0.194909	0.908656	0.724453	0.933102	1	2310	tags=14%, list=11%, signal=15%
POSITIVE_REGULATION_OF_I_KAPPAB_KINASE_NF_KAPPAB_CASCADE	87	0.231638	0.908248	0.682975	0.930945	1	3791	tags=24%, list=18%, signal=29%
GLYCOLIPID_METABOLIC_PROCESS	15	0.340147	0.907714	0.575639	0.928908	1	2612	tags=27%, list=12%, signal=30%
APOPTOTIC_NUCLEAR_CHANGES	18	0.327887	0.905176	0.617591	0.932913	1	1772	tags=17%, list=8%, signal=18%
CELL_CYCLE_ARREST_GO_0007050	53	0.254725	0.903856	0.634686	0.933115	1	3275	tags=25%, list=15%, signal=29%
REGULATION_OF_MULTICELLULAR_ORGANISMAL_PROCESS	129	0.215592	0.902595	0.682156	0.933067	1	2217	tags=13%, list=10%, signal=15%
NEGATIVE_REGULATION_OF_CELLULAR_METABOLIC_PROCESS	234	0.200167	0.897022	0.761278	0.945716	1	5963	tags=31%, list=28%, signal=43%
NERVOUS_SYSTEM_DEVELOPMENT	315	0.191315	0.896041	0.815985	0.94499	1	4071	tags=19%, list=19%, signal=24%
NEGATIVE_REGULATION_OF_TRANSCRIPTION	174	0.207816	0.895447	0.722426	0.943141	1	5963	tags=32%, list=28%, signal=44%
RIBONUCLEOPROTEIN_COMPLEX_BIOGENESIS_AND_ASSEMBLY	84	0.229481	0.893351	0.692153	0.945927	1	4004	tags=25%, list=19%, signal=31%
VESICLE_MEDIATED_TRANSPORT	184	0.20398	0.893192	0.752399	0.942849	1	4178	tags=24%, list=20%, signal=29%
REGULATION_OF_CATALYTIC_ACTIVITY	250	0.198419	0.892264	0.776199	0.941987	1	5108	tags=26%, list=24%, signal=34%
REGULATION_OF_BIOLOGICAL_QUALITY	353	0.187394	0.885436	0.825312	0.957641	1	4077	tags=20%, list=19%, signal=24%
MICROTUBULE_BASED_MOVEMENT	15	0.328957	0.883287	0.625954	0.959577	1	4595	tags=40%, list=21%, signal=51%
DNA_DAMAGE_RESPONSESIGNAL_TRANSDUCTION	34	0.275311	0.882842	0.671206	0.957316	1	4963	tags=38%, list=23%, signal=50%
IMMUNE_EFFECTOR_PROCESS	29	0.281933	0.882437	0.631902	0.95493	1	5942	tags=34%, list=28%, signal=48%
INTRACELLULAR_PROTEIN_TRANSPORT	142	0.207195	0.880708	0.739292	0.956025	1	5101	tags=29%, list=24%, signal=38%
GLYCEROPHOSPHOLIPID_METABOLIC_PROCESS	44	0.25676	0.879904	0.684803	0.954865	1	257	tags=7%, list=1%, signal=7%
LIPID_METABOLIC_PROCESS	287	0.189812	0.87618	0.841713	0.96116	1	2887	tags=17%, list=13%, signal=19%
PROTEIN_KINASE_CASCADE	281	0.189501	0.870694	0.851254	0.972083	1	4669	tags=23%, list=22%, signal=30%
PHOSPHOINOSITIDE_METABOLIC_PROCESS	30	0.270248	0.869168	0.657194	0.97252	1	139	tags=7%, list=1%, signal=7%
PHOSPHOLIPID_METABOLIC_PROCESS	68	0.228904	0.869125	0.726126	0.969154	1	1196	tags=9%, list=6%, signal=9%
DNA_DAMAGE_CHECKPOINT	20	0.307604	0.868278	0.665289	0.967933	1	4963	tags=45%, list=23%, signal=59%
NEGATIVE_REGULATION_OF_CELL_CYCLE	75	0.228068	0.867844	0.753153	0.965492	1	4034	tags=25%, list=19%, signal=31%
GLYCEROPHOSPHOLIPID_BIOSYNTHETIC_PROCESS	30	0.278462	0.867048	0.672316	0.96405	1	139	tags=7%, list=1%, signal=7%
PROTEIN_OLIGOMERIZATION	38	0.260271	0.865475	0.683809	0.964557	1	1844	tags=16%, list=9%, signal=17%
ONE_CARBON_COMPOUND_METABOLIC_PROCESS	25	0.286623	0.8651	0.659004	0.96217	1	6282	tags=44%, list=29%, signal=62%
SENSORY_PERCEPTION	147	0.20574	0.864025	0.776291	0.961378	1	5032	tags=24%, list=24%, signal=31%
REGULATION_OF_I_KAPPAB_KINASE_NF_KAPPAB_CASCADE	93	0.215029	0.862473	0.781482	0.961679	1	3791	tags=23%, list=18%, signal=27%
NEGATIVE_REGULATION_OF_TRANSCRIPTION_FROM_RNA_POLYMERASE_II_PROMOTER	75	0.22387	0.861696	0.744954	0.960184	1	5014	tags=29%, list=23%, signal=38%
RNA_SPLICINGVIA_TRANSESTERIFICATION_REACTIONS	35	0.261652	0.85904	0.699816	0.963684	1	4004	tags=29%, list=19%, signal=35%
HOMEOSTASIS_OF_NUMBER_OF_CELLS	18	0.306467	0.858723	0.660305	0.961161	1	5974	tags=44%, list=28%, signal=62%
CELLULAR_LIPID_METABOLIC_PROCESS	224	0.189046	0.85805	0.861057	0.959599	1	3797	tags=20%, list=18%, signal=24%
REGULATION_OF_CYTOSKELETON_ORGANIZATION_AND_BIOGENESIS	29	0.268229	0.854174	0.679463	0.965542	1	5909	tags=38%, list=28%, signal=52%
NEGATIVE_REGULATION_OF_NUCLEOBASENUCLEOSIDENUCLEOTIDE_AND_NUCLEIC_ACID_METABOLIC_PROCESS	196	0.19376	0.853745	0.868965	0.963267	1	5483	tags=29%, list=26%, signal=38%
REGULATION_OF_BODY_FLUID_LEVELS	50	0.241702	0.849511	0.759704	0.969427	1	5125	tags=28%, list=24%, signal=37%
REGULATION_OF_BLOOD_PRESSURE	18	0.304841	0.844517	0.703226	0.977695	1	5450	tags=39%, list=25%, signal=52%
REGULATION_OF_MAP_KINASE_ACTIVITY	63	0.233964	0.843517	0.774319	0.976809	1	1778	tags=16%, list=8%, signal=17%
REGULATION_OF_PROTEIN_METABOLIC_PROCESS	149	0.196264	0.843272	0.85192	0.974056	1	6092	tags=34%, list=28%, signal=47%
JNK_CASCADE	44	0.242364	0.840263	0.734653	0.977279	1	2004	tags=18%, list=9%, signal=20%
POSITIVE_REGULATION_OF_MAP_KINASE_ACTIVITY	44	0.246281	0.839615	0.758621	0.975468	1	1662	tags=16%, list=8%, signal=17%
DETECTION_OF_STIMULUS	39	0.252575	0.837395	0.755511	0.977031	1	3455	tags=18%, list=16%, signal=21%
PROTEIN_RNA_COMPLEX_ASSEMBLY	65	0.223701	0.835969	0.798828	0.976895	1	4345	tags=26%, list=20%, signal=33%
RECEPTOR_MEDIATED_ENDOCYTOSIS	30	0.264285	0.835621	0.727626	0.974395	1	3600	tags=20%, list=17%, signal=24%
POSITIVE_REGULATION_OF_TRANSFERASE_ACTIVITY	79	0.217518	0.834385	0.794231	0.973728	1	6056	tags=33%, list=28%, signal=46%
LIPID_TRANSPORT	25	0.276776	0.831947	0.731801	0.975522	1	2714	tags=24%, list=13%, signal=27%
HEMOSTASIS	44	0.244226	0.831819	0.747681	0.97263	1	5125	tags=30%, list=24%, signal=39%
MACROMOLECULE_LOCALIZATION	224	0.185881	0.831593	0.909926	0.96989	1	6346	tags=34%, list=30%, signal=48%
HISTONE_MODIFICATION	23	0.276489	0.830635	0.709193	0.968578	1	6282	tags=43%, list=29%, signal=61%
FATTY_ACID_METABOLIC_PROCESS	60	0.227675	0.829265	0.770758	0.968374	1	4222	tags=30%, list=20%, signal=37%
REGULATION_OF_CELL_DIFFERENTIATION	46	0.239101	0.824794	0.770833	0.974482	1	4077	tags=24%, list=19%, signal=29%
ACTIVATION_OF_MAPK_ACTIVITY	39	0.246249	0.821367	0.787659	0.977956	1	1662	tags=15%, list=8%, signal=17%
ICOSANOID_METABOLIC_PROCESS	16	0.309484	0.821286	0.71673	0.974996	1	4222	tags=31%, list=20%, signal=39%
NEGATIVE_REGULATION_OF_CELL_ADHESION	17	0.300935	0.820859	0.739212	0.972769	1	3623	tags=24%, list=17%, signal=28%
POSITIVE_REGULATION_OF_LYMPHOCYTE_ACTIVATION	21	0.28528	0.820039	0.701149	0.971298	1	3868	tags=29%, list=18%, signal=35%
CATION_HOMEOSTASIS	84	0.20785	0.817495	0.824197	0.973286	1	6055	tags=35%, list=28%, signal=48%
REGULATION_OF_CYTOKINE_PRODUCTION	24	0.276408	0.814599	0.747515	0.975675	1	5809	tags=42%, list=27%, signal=57%
ESTABLISHMENT_OF_PROTEIN_LOCALIZATION	181	0.184003	0.813463	0.936015	0.974592	1	6346	tags=34%, list=30%, signal=48%
AEROBIC_RESPIRATION	15	0.310283	0.811582	0.712946	0.975108	1	5279	tags=33%, list=25%, signal=44%
PROTEIN_TRANSPORT	153	0.189893	0.811267	0.907609	0.972603	1	6346	tags=35%, list=30%, signal=50%
MITOCHONDRION_ORGANIZATION_AND_BIOGENESIS	47	0.232653	0.809787	0.802842	0.972117	1	7383	tags=51%, list=35%, signal=78%
MACROMOLECULE_CATABOLIC_PROCESS	129	0.192394	0.806533	0.913828	0.975056	1	5940	tags=33%, list=28%, signal=45%
PROTEOGLYCAN_METABOLIC_PROCESS	18	0.293115	0.80644	0.719466	0.972191	1	7646	tags=50%, list=36%, signal=78%
NEGATIVE_REGULATION_OF_CELLULAR_PROTEIN_METABOLIC_PROCESS	36	0.240274	0.803995	0.795367	0.973514	1	284	tags=6%, list=1%, signal=6%
CELLULAR_CATION_HOMEOSTASIS	81	0.208227	0.801089	0.86406	0.975548	1	6055	tags=35%, list=28%, signal=48%
POSITIVE_REGULATION_OF_PROTEIN_METABOLIC_PROCESS	64	0.215876	0.800944	0.840777	0.972794	1	7299	tags=47%, list=34%, signal=71%
LIPID_BIOSYNTHETIC_PROCESS	90	0.20324	0.800261	0.854617	0.970949	1	6198	tags=32%, list=29%, signal=45%
T_CELL_PROLIFERATION	15	0.291978	0.793727	0.74122	0.979195	1	7129	tags=53%, list=33%, signal=80%
IMMUNE_SYSTEM_DEVELOPMENT	69	0.211954	0.793156	0.856874	0.97715	1	4532	tags=29%, list=21%, signal=37%
REGULATION_OF_CELL_MIGRATION	25	0.266894	0.792389	0.785448	0.975511	1	7483	tags=44%, list=35%, signal=68%
POSITIVE_REGULATION_OF_SIGNAL_TRANSDUCTION	123	0.190936	0.789159	0.9375	0.977554	1	3791	tags=20%, list=18%, signal=25%
AMINO_SUGAR_METABOLIC_PROCESS	17	0.290248	0.787211	0.758157	0.97751	1	4807	tags=29%, list=22%, signal=38%
REGULATION_OF_PROTEIN_IMPORT_INTO_NUCLEUS	16	0.293873	0.787109	0.779798	0.974723	1	3349	tags=31%, list=16%, signal=37%
PROTEIN_IMPORT_INTO_NUCLEUS	48	0.226793	0.784603	0.842402	0.975697	1	6344	tags=40%, list=30%, signal=56%
PROTEIN_TARGETING	108	0.192681	0.783725	0.910646	0.974168	1	6346	tags=35%, list=30%, signal=50%
POSITIVE_REGULATION_OF_CATALYTIC_ACTIVITY	146	0.182627	0.783285	0.933333	0.971853	1	6056	tags=32%, list=28%, signal=44%
PROTEIN_HOMOOLIGOMERIZATION	20	0.274931	0.779801	0.791188	0.974092	1	370	tags=10%, list=2%, signal=10%
TRANSMEMBRANE_RECEPTOR_PROTEIN_SERINE_THREONINE_KINASE_SIGNALING_PATHWAY	42	0.235079	0.778574	0.818008	0.972928	1	4034	tags=29%, list=19%, signal=35%
NUCLEAR_IMPORT	50	0.218705	0.777204	0.858527	0.972122	1	6344	tags=38%, list=30%, signal=54%
APOPTOTIC_PROGRAM	57	0.212012	0.773874	0.871269	0.973947	1	2504	tags=16%, list=12%, signal=18%
MYELOID_CELL_DIFFERENTIATION	30	0.243409	0.773278	0.836812	0.97196	1	4532	tags=37%, list=21%, signal=46%
NEGATIVE_REGULATION_OF_PROTEIN_METABOLIC_PROCESS	38	0.231697	0.770379	0.850181	0.973155	1	284	tags=5%, list=1%, signal=5%
TRANSFORMING_GROWTH_FACTOR_BETA_RECEPTOR_SIGNALING_PATHWAY	33	0.236227	0.768759	0.821012	0.972462	1	4034	tags=30%, list=19%, signal=37%
RESPONSE_TO_OXIDATIVE_STRESS	43	0.22334	0.764163	0.872549	0.975597	1	5450	tags=35%, list=25%, signal=47%
B_CELL_ACTIVATION	17	0.280852	0.763671	0.805395	0.973388	1	6846	tags=47%, list=32%, signal=69%
REGULATION_OF_RESPONSE_TO_STIMULUS	48	0.213807	0.761464	0.883895	0.973591	1	3455	tags=17%, list=16%, signal=20%
ION_HOMEOSTASIS	100	0.18997	0.760414	0.948375	0.972153	1	6055	tags=32%, list=28%, signal=44%
CELL_MATRIX_ADHESION	35	0.229768	0.759179	0.852518	0.970954	1	6000	tags=34%, list=28%, signal=48%
G_PROTEIN_SIGNALING_COUPLED_TO_IP3_SECOND_MESSENGERPHOSPHOLIPASE_C_ACTIVATING	35	0.230754	0.75676	0.862669	0.971286	1	5290	tags=31%, list=25%, signal=42%
PROTEIN_LOCALIZATION	203	0.17149	0.75492	0.990637	0.97074	1	6346	tags=33%, list=30%, signal=46%
NEGATIVE_REGULATION_OF_MAP_KINASE_ACTIVITY	16	0.279798	0.754635	0.809804	0.968344	1	5108	tags=31%, list=24%, signal=41%
CELL_SUBSTRATE_ADHESION	36	0.227027	0.750633	0.853107	0.970265	1	6000	tags=33%, list=28%, signal=46%
POSITIVE_REGULATION_OF_CYTOKINE_BIOSYNTHETIC_PROCESS	21	0.25486	0.749572	0.816176	0.968744	1	7299	tags=48%, list=34%, signal=72%
POSITIVE_REGULATION_OF_IMMUNE_SYSTEM_PROCESS	44	0.214168	0.746757	0.909263	0.969197	1	3868	tags=23%, list=18%, signal=28%
POSITIVE_REGULATION_OF_MULTICELLULAR_ORGANISMAL_PROCESS	58	0.200712	0.74134	0.938104	0.972364	1	5450	tags=28%, list=25%, signal=37%
DNA_CATABOLIC_PROCESS	22	0.254343	0.740585	0.856867	0.97051	1	2720	tags=18%, list=13%, signal=21%
REGULATION_OF_CELLULAR_PROTEIN_METABOLIC_PROCESS	140	0.174398	0.737179	0.980392	0.971268	1	6092	tags=31%, list=28%, signal=44%
SMALL_GTPASE_MEDIATED_SIGNAL_TRANSDUCTION	85	0.187283	0.734009	0.948669	0.971602	1	3479	tags=18%, list=16%, signal=21%
BIOGENIC_AMINE_METABOLIC_PROCESS	15	0.27541	0.730688	0.825516	0.97247	1	791	tags=13%, list=4%, signal=14%
POSITIVE_REGULATION_OF_TRANSPORT	18	0.259249	0.72355	0.840864	0.976531	1	4209	tags=28%, list=20%, signal=35%
BASE_EXCISION_REPAIR	16	0.265775	0.723202	0.844961	0.974163	1	4982	tags=44%, list=23%, signal=57%
POSITIVE_REGULATION_OF_CELLULAR_PROTEIN_METABOLIC_PROCESS	62	0.195782	0.716446	0.953901	0.977796	1	7299	tags=45%, list=34%, signal=68%
MEMBRANE_FUSION	25	0.233437	0.710619	0.900952	0.980315	1	3822	tags=20%, list=18%, signal=24%
ANGIOGENESIS	43	0.206244	0.708306	0.931166	0.979627	1	6321	tags=40%, list=30%, signal=56%
LIPID_CATABOLIC_PROCESS	34	0.201517	0.665488	0.957249	1	1	1388	tags=12%, list=6%, signal=13%
CELLULAR_LIPID_CATABOLIC_PROCESS	32	0.207405	0.662683	0.949083	1	1	1388	tags=13%, list=6%, signal=13%
STEROID_HORMONE_RECEPTOR_SIGNALING_PATHWAY	20	0.231584	0.660108	0.925287	1	1	2930	tags=20%, list=14%, signal=23%
LYMPHOCYTE_ACTIVATION	50	0.184769	0.651763	0.96846	1	1	7129	tags=44%, list=33%, signal=66%
REGULATION_OF_CYTOKINE_BIOSYNTHETIC_PROCESS	29	0.206822	0.646419	0.950382	1	1	7299	tags=45%, list=34%, signal=68%
POSITIVE_REGULATION_OF_T_CELL_ACTIVATION	18	0.224984	0.646076	0.934911	1	1	7037	tags=44%, list=33%, signal=66%
POSITIVE_REGULATION_OF_TRANSLATION	27	0.200297	0.634334	0.96139	1	1	7299	tags=48%, list=34%, signal=73%
RAS_PROTEIN_SIGNAL_TRANSDUCTION	64	0.171788	0.631602	0.977143	1	1	3422	tags=16%, list=16%, signal=19%
PATTERN_SPECIFICATION_PROCESS	25	0.206615	0.625526	0.959184	1	1	7317	tags=40%, list=34%, signal=61%
INTRACELLULAR_RECEPTOR_MEDIATED_SIGNALING_PATHWAY	21	0.219635	0.623185	0.939279	1	1	2930	tags=19%, list=14%, signal=22%
RIBOSOME_BIOGENESIS_AND_ASSEMBLY	18	0.221801	0.619852	0.935361	1	1	3503	tags=17%, list=16%, signal=20%
RRNA_PROCESSING	15	0.231558	0.613004	0.926136	1	1	3503	tags=20%, list=16%, signal=24%
REGULATION_OF_SECRETION	30	0.190776	0.601776	0.97093	1	1	3455	tags=17%, list=16%, signal=20%
REGULATION_OF_LYMPHOCYTE_ACTIVATION	29	0.196993	0.60069	0.96846	0.99937	1	7129	tags=48%, list=33%, signal=72%
REGULATION_OF_PROTEIN_SECRETION	20	0.208593	0.593812	0.961609	0.998559	1	7394	tags=35%, list=35%, signal=53%
PROTEIN_SECRETION	29	0.187748	0.585666	0.984704	0.997916	1	6213	tags=31%, list=29%, signal=44%
CYTOKINE_PRODUCTION	61	0.152492	0.561054	1	1	1	7443	tags=39%, list=35%, signal=60%
CYTOKINE_BIOSYNTHETIC_PROCESS	31	0.173245	0.55575	0.994286	0.998709	1	7299	tags=42%, list=34%, signal=64%
CYTOKINE_METABOLIC_PROCESS	32	0.16659	0.534513	0.998155	0.998989	1	7299	tags=41%, list=34%, signal=62%
RRNA_METABOLIC_PROCESS	16	0.190211	0.508849	0.989837	0.999	1	3503	tags=19%, list=16%, signal=22%
TRNA_METABOLIC_PROCESS	19	0.172518	0.49308	0.996269	0.997479	1	4027	tags=21%, list=19%, signal=26%

## Sheet: Table S4
Table S4. This table lists the overlapped 405 genes that are downregulated in SEM tolerant cells and can be activated by HDACi.
Symbol	SEM_parental_FPKM	SEM_tolerant_FPKM	SEM_tolerant_LBH589_FPKM	SEM_tolerant_SAHA_FPKM
NFE2	5.95	0.03	0.12	0.18
ERCC6L	2.9	0.02	0.06	0.08
ARRB1	1.43	0.01	0.04	0.06
S100A6	21.59	0.23	0.91	0.69
SEPT5	3.18	0.04	0.11	0.18
DOC2A	2.2	0.03	0.28	1
BHLHE41	0.63	0.01	0.14	0.13
CTSW	2.47	0.04	0.08	0.19
LRRK2	0.6	0.01	0.05	0.06
IL2RB	0.55	0.01	0.04	0.07
C14orf132	1.47	0.03	0.1	0.1
NPW	3.83	0.1	0.69	0.55
DLG5	2.21	0.07	0.26	0.26
PRKCB	0.55	0.02	0.67	4.28
DTNA	1.34	0.05	0.17	0.24
SLC16A3	3.2	0.12	0.44	0.92
MCAM	4.1	0.17	1.12	7.24
EHD3	0.23	0.01	0.09	0.26
C6orf25	4.49	0.2	0.4	0.45
ADRB2	0.39	0.02	0.92	3.2
PHOSPHO2-KLHL23	2.68	0.14	1.51	1.37
RIN2	1.34	0.07	1.02	2.3
SLC14A1	0.19	0.01	0.22	0.24
GPX3	0.53	0.03	0.2	0.09
SYNGR1	33.24	1.93	4.23	11
RASA4B	2.89	0.17	2.69	6.5
C18orf65	0.34	0.02	0.24	0.1
CCNA1	13.13	0.87	2.4	7.05
LOC113230	1.65	0.11	1.13	4.34
SMAD9	1.65	0.11	0.32	0.44
CDR2L	0.15	0.01	0.1	0.82
ITPRIPL2	1.23	0.09	0.24	0.26
TBXA2R	6.82	0.52	2.68	7.68
CFP	0.78	0.06	0.54	0.4
CAPN12	0.26	0.02	0.29	0.17
REEP1	0.13	0.01	0.07	0.04
PSEN2	0.26	0.02	0.17	0.29
IQCD	0.91	0.07	0.37	6.21
TSPAN5	2.46	0.19	0.99	1.4
SMIM24	24.72	1.92	5.47	11.93
PVRIG	0.51	0.04	0.4	0.4
PRSS16	0.38	0.03	0.07	0.14
DMD	0.36	0.03	0.07	0.23
MGAT3	0.35	0.03	0.4	0.36
TMEM45A	0.35	0.03	0.54	2.21
ZNF660	0.23	0.02	0.16	0.07
CAPN9	0.23	0.02	0.2	0.23
FERMT2	1.12	0.1	0.36	0.62
NYAP1	0.11	0.01	0.04	0.36
LOC283710	0.54	0.05	1.13	2.58
HOPX	28.84	2.73	6.66	6.76
EMID1	1.41	0.14	0.45	0.45
IGFBPL1	0.1	0.01	0.06	0.04
RND2	0.2	0.02	0.13	0.18
SIAH3	0.1	0.01	0.02	0.08
HIST1H2AJ	2.56	0.26	2.2	0.79
HIST2H2AC	11.17	1.14	4.41	2.58
TMEM119	9.74	1	3.59	4.58
KRT13	0.29	0.03	0.09	0.09
KCNQ3	0.19	0.02	0.04	0.04
TACR2	0.19	0.02	0.08	0.08
LTC4S	0.76	0.08	0.61	0.46
CD86	0.74	0.08	0.4	0.28
RHPN2	0.09	0.01	0.02	0.12
TMEM221	2.3	0.26	1.01	1.26
CXXC4	0.44	0.05	0.63	0.93
METTL7B	0.26	0.03	0.69	0.4
ZNF80	0.17	0.02	0.17	0.99
CCSER1	0.33	0.04	0.11	0.08
NDFIP1	6.24	0.77	1.91	6
CLGN	0.72	0.09	0.2	0.84
C2orf91	0.08	0.01	0.06	0.18
AICDA	0.39	0.05	0.44	0.52
SELPLG	0.31	0.04	0.62	0.47
C11orf63	1	0.13	0.41	0.32
GPR160	0.15	0.02	0.05	0.23
CHPF	0.15	0.02	0.08	0.65
GNG11	6.6	0.9	6.79	3.75
ZNF467	0.5	0.07	0.35	0.42
EPB41L1	0.07	0.01	0.02	0.17
ANGPT4	0.56	0.08	0.41	0.41
CIB3	0.63	0.09	1	0.83
DNAH2	0.07	0.01	0.17	0.16
CNGB1	0.07	0.01	0.2	0.21
ACKR3	0.14	0.02	0.05	0.1
SP7	0.14	0.02	0.11	0.18
MUC22	0.07	0.01	0.05	0.04
SAMD11	2.7	0.4	1.53	2.54
PTPN22	1.07	0.16	0.85	0.4
BTBD11	1.32	0.2	0.47	1.92
SFN	0.26	0.04	0.15	0.11
PMFBP1	0.26	0.04	0.13	0.14
C19orf35	0.13	0.02	0.17	0.37
CALD1	0.13	0.02	0.04	0.04
LCAT	1.23	0.19	0.83	1.78
BIK	0.32	0.05	0.26	1.18
SEPP1	0.96	0.15	1.41	3.57
LYZ	6.36	1	2.18	2.73
MEX3A	1.75	0.28	0.98	1.52
PLEKHB1	2.46	0.4	1.29	2.55
SNAI3	3.8	0.62	1.32	4.69
FCRL5	0.06	0.01	0.2	0.11
TLR4	0.06	0.01	0.05	0.02
CACNA2D2	0.06	0.01	0.05	0.05
WDR97	0.06	0.01	0.13	0.07
RNF43	0.06	0.01	0.11	1.73
OTUB2	0.06	0.01	0.04	0.05
CYTH4	2.47	0.42	1.27	3.76
KDM7A	0.74	0.13	0.36	0.9
ARRDC3	2.44	0.43	1.25	1.48
RFX8	0.17	0.03	0.09	0.06
TMEM239	0.17	0.03	0.09	0.11
SLC47A1	0.11	0.02	0.17	0.19
IER5L	0.11	0.02	0.04	0.15
JPH3	0.11	0.02	0.09	0.1
LAMA3	0.27	0.05	0.36	0.31
MACROD2	0.16	0.03	0.1	0.15
SIGLEC15	0.16	0.03	0.1	0.84
CD209	0.16	0.03	0.16	0.4
BEST3	0.16	0.03	0.16	0.16
GPT	0.16	0.03	0.34	0.4
FAM174A	2.18	0.41	1.08	1.31
RBM14-RBM4	11.06	2.09	8.11	6.87
CSRP2	14.74	2.8	8.13	22.9
RHPN1	0.63	0.12	0.64	3.7
TEKT5	0.31	0.06	0.28	0.82
DDIT4L	0.56	0.11	0.53	0.89
EVC	0.05	0.01	0.08	0.03
TP53AIP1	0.1	0.02	0.54	0.36
KIF5C	0.1	0.02	0.04	0.04
BRDT	0.05	0.01	0.12	0.09
ANKRD35	0.1	0.02	0.04	0.47
IRS4	0.05	0.01	0.09	0.08
NDST3	0.1	0.02	0.07	0.09
EMCN	0.05	0.01	0.04	0.05
SPINK2	1.48	0.3	1.8	8.2
GLIPR2	3.64	0.74	2.42	8.79
TP53I11	12.46	2.56	6.91	5.23
ID2	11.8	2.45	7.92	32.7
CLEC19A	0.24	0.05	0.16	0.2
GSTM2	0.38	0.08	0.32	0.92
ZNF461	0.95	0.2	0.62	1.3
ADAMTS3	0.14	0.03	0.2	0.11
LAMB4	0.23	0.05	0.12	0.21
SERPINF2	0.23	0.05	0.33	0.33
TMEM156	0.32	0.07	0.4	0.31
ARL4A	0.59	0.13	0.26	0.27
SYTL3	0.09	0.02	0.39	1.31
IGF2BP2	0.18	0.04	0.14	0.27
HIST1H3F	1.03	0.23	1.03	1.32
CCR10	0.89	0.2	1.06	1.65
PNCK	0.13	0.03	0.1	0.47
DDR1	0.13	0.03	0.08	0.33
CIB2	0.43	0.1	0.21	0.22
TRIM9	0.6	0.14	0.5	0.7
HRH4	0.17	0.04	0.14	0.12
C1orf162	0.68	0.16	0.43	0.8
CXCL16	1.65	0.39	0.89	0.83
JAML	2.7	0.64	5.58	2.83
SYNPO	0.79	0.19	1.03	2.62
SESN1	9.39	2.28	5.71	11.06
ADAMTS10	8.03	1.98	7.1	6.1
HTR2A	0.08	0.02	0.06	0.08
F5	0.04	0.01	0.06	0.02
KIAA1683	0.12	0.03	0.26	0.5
LOXL4	0.04	0.01	0.04	0.12
MCTP2	0.6	0.15	0.67	1.14
BACE2	0.04	0.01	0.02	0.03
SYN1	0.12	0.03	0.06	0.08
SEC14L2	0.08	0.02	0.05	0.4
SHROOM3	0.04	0.01	0.02	0.02
SEMA5A	0.04	0.01	0.07	0.03
C11orf94	0.59	0.15	0.44	1.2
RNF32	1.2	0.31	0.89	1.39
CRIP3	2.08	0.54	2.19	2
EEPD1	1.41	0.37	0.97	1.76
AANAT	0.19	0.05	0.1	0.1
ACOXL	0.15	0.04	0.17	0.13
C16orf71	0.15	0.04	0.2	0.33
GPX2	0.15	0.04	0.19	0.16
NMRK1	1.9	0.51	2.78	7.27
ARL4C	0.22	0.06	0.3	1.93
SLC28A2	0.11	0.03	0.19	0.09
CLDN4	0.51	0.14	0.38	1.17
SPACA6	0.57	0.16	0.37	0.42
NRGN	32.74	9.2	26.65	56.91
LGI4	0.07	0.02	0.22	2.08
SIGLEC14	0.07	0.02	0.05	0.06
TLR10	0.63	0.18	0.76	0.54
DLL3	0.07	0.02	0.17	0.76
LRRC70	0.07	0.02	0.13	0.07
TIGD4	0.14	0.04	0.14	0.12
TPCN1	12.1	3.49	7.85	16.04
HTRA4	0.38	0.11	0.37	0.29
ERV3-1	1.16	0.34	1.02	0.69
ITGA9	0.17	0.05	0.31	1.18
ARHGEF37	0.17	0.05	0.17	0.49
FAM171A1	0.67	0.2	0.46	0.57
EPHA7	0.1	0.03	0.22	0.29
BAGE	0.1	0.03	0.07	0.13
LAT	1.6	0.48	1.03	1.39
CETP	0.1	0.03	0.1	0.17
HIST2H3D	0.4	0.12	0.65	0.33
NDRG2	2.95	0.89	2.94	5.98
KCNE3	0.33	0.1	0.3	0.32
RARG	15.41	4.68	9.89	9.75
NDUFC2-KCTD14	0.23	0.07	0.65	1
TRIM16L	1.56	0.48	1.35	1.28
SPAG8	0.26	0.08	0.29	0.68
TCP11L2	0.42	0.13	0.67	2.4
SPACA4	0.16	0.05	0.26	0.26
UBQLNL	0.19	0.06	0.43	0.15
HIP1	2.84	0.91	3	6.2
PKIG	8.81	2.85	9.92	6.66
RDH5	0.8	0.26	0.55	0.95
SLC4A11	0.4	0.13	0.29	0.9
IL3RA	6.83	2.23	5.22	11.06
WDFY2	1	0.33	0.89	1.5
SMIM3	6.24	2.07	11.53	8.32
AMER3	0.09	0.03	0.09	0.11
BTN1A1	0.09	0.03	0.09	0.19
DNM3	0.18	0.06	0.35	1.52
SYT2	0.03	0.01	0.06	0.04
MYADML2	0.06	0.02	0.08	0.08
CCDC113	0.3	0.1	0.23	0.28
TSLP	0.06	0.02	0.08	0.13
EPHA3	0.06	0.02	0.1	0.34
GRAMD3	0.06	0.02	0.1	0.08
FAT2	0.03	0.01	0.02	0.02
LYPD6	0.12	0.04	0.21	0.51
SAMD12	0.03	0.01	0.09	0.09
CALN1	0.03	0.01	0.02	0.05
FLNC	0.06	0.02	0.08	0.04
F2RL1	0.03	0.01	0.1	0.07
FRMD6	0.06	0.02	0.18	1.26
AMER2	0.03	0.01	0.02	0.03
ZNF521	0.03	0.01	0.08	0.17
OSBPL6	0.06	0.02	0.15	0.75
ABCD2	0.06	0.02	0.17	0.46
IMPG2	0.03	0.01	0.03	0.04
RASSF6	0.03	0.01	0.06	0.06
SHC4	0.03	0.01	0.1	0.28
XDH	0.03	0.01	0.04	0.04
CMBL	0.3	0.1	0.24	0.22
PPFIA4	0.03	0.01	0.02	0.09
MYO3B	0.03	0.01	0.04	0.12
RINL	9.23	3.09	10.78	6.75
CST3	4.29	1.44	10.86	20.76
DIRC2	0.65	0.22	0.62	1.08
FAM167B	0.32	0.11	0.58	0.59
LILRA5	0.32	0.11	0.46	0.46
CGN	10.36	3.63	12.71	19.21
CHST7	1.08	0.38	1.05	1.49
ARHGEF40	3.95	1.4	4.98	3.56
SLC40A1	0.79	0.28	0.84	1.26
AHI1	0.93	0.33	0.74	1.06
CA14	0.14	0.05	0.11	0.22
ADAM28	0.56	0.2	1.48	1.36
HPD	0.14	0.05	0.28	0.21
C10orf54	5.13	1.84	6.38	11.69
IL17RA	3.69	1.34	3.42	5.49
ABLIM1	2.01	0.73	2.13	3.42
CD244	0.11	0.04	0.36	0.2
CD300LG	0.22	0.08	0.36	0.45
AGRN	3.24	1.18	2.77	7.23
PRRT2	0.79	0.29	1.24	1.98
FN1	0.57	0.21	1.29	4.55
C9orf66	0.38	0.14	0.29	0.47
FRY	0.67	0.25	0.66	0.52
MYBPC2	0.16	0.06	0.35	0.98
TDRD1	0.08	0.03	0.12	0.06
PLAC8	3.58	1.37	5.67	3.29
SH3PXD2B	1.64	0.63	3.2	7.78
MYH7B	0.13	0.05	0.14	0.24
KLB	0.13	0.05	0.17	0.23
TMPRSS3	0.13	0.05	0.23	0.19
WFIKKN1	0.13	0.05	0.26	0.23
SGK2	0.13	0.05	0.16	0.21
CHST12	10.61	4.09	8.78	12.75
PEG10	37.52	14.59	29.81	49.28
SLA	0.9	0.35	1.93	0.82
CCDC116	0.18	0.07	0.22	0.16
USP53	1.49	0.58	1.32	1.24
DUSP15	0.23	0.09	0.23	0.51
RHBG	0.28	0.11	0.49	0.54
A2M	2.39	0.94	3.8	2.81
RASSF4	3.37	1.34	4.74	12.33
OBSL1	0.05	0.02	0.08	0.04
SLC6A11	0.05	0.02	0.07	0.1
DNAH10	0.05	0.02	0.08	0.08
SPTLC3	0.45	0.18	0.46	0.48
NBEA	0.45	0.18	0.4	0.59
GLB1L3	0.2	0.08	0.19	0.32
CCNI2	0.05	0.02	0.07	0.05
PODXL2	0.05	0.02	0.16	0.05
PALD1	0.05	0.02	0.1	0.11
ETNK2	0.15	0.06	0.21	2.74
SLC2A13	0.5	0.2	0.47	0.8
CRYBB2	0.57	0.23	1.41	1.37
BAZ2B	0.47	0.19	0.4	0.51
DGKA	0.37	0.15	1.23	1.62
RAB36	0.22	0.09	0.22	0.21
GNMT	0.78	0.32	1.03	1.35
TIMP1	5.86	2.42	10.01	12.51
DAAM1	1.23	0.51	1.39	3.67
ATP8B2	6.45	2.68	10.42	11.91
MTURN	0.77	0.32	0.72	1.16
TANC1	0.12	0.05	0.43	1.58
NEK3	0.6	0.25	0.53	0.74
SEMA6C	8.38	3.5	7.25	17.96
ASAP3	0.64	0.27	0.87	6.87
LUZP2	0.07	0.03	0.06	0.06
PRRG1	0.07	0.03	0.22	0.27
MST1L	0.07	0.03	0.14	0.08
RAPSN	0.07	0.03	0.07	0.06
MORN4	0.21	0.09	0.28	0.25
PLK2	0.49	0.21	0.62	0.66
CPNE5	0.8	0.35	0.73	0.79
C17orf107	0.16	0.07	0.16	0.14
LURAP1L	0.16	0.07	0.37	0.28
CD40	8.06	3.53	11.69	27.81
TAGAP	2.26	0.99	2.75	2.2
DCHS2	0.73	0.32	1.1	0.82
GSTA4	1.71	0.75	3.03	10.77
ADGRE5	6.74	2.97	7.73	6.19
SPDYE1	0.61	0.27	0.7	1.08
NEURL1B	7.14	3.17	8.15	11.86
TMTC2	0.54	0.24	0.67	0.64
MOGAT3	0.09	0.04	0.16	0.19
CDKN2B	0.09	0.04	0.31	1.59
SLC9A5	0.09	0.04	0.16	1.06
SERPINB9	0.09	0.04	0.15	0.29
FGFBP2	0.38	0.17	1.67	2.5
MST1	0.58	0.26	0.83	0.84
PHOSPHO1	0.44	0.2	2.18	20.51
EYA4	0.44	0.2	1.04	0.97
CNBD2	0.22	0.1	0.44	0.44
ZNF385A	18.63	8.54	26.99	62.52
BFSP2	0.13	0.06	0.25	0.29
KIAA1671	0.13	0.06	0.35	0.44
AKR1B10	0.13	0.06	0.12	0.28
KCTD17	2.84	1.33	3.49	10.83
RAB13	44.02	20.62	46.83	79.57
CBX7	2.43	1.15	3.36	4.8
DISC1	1.05	0.5	1.16	1.2
IGFBP4	7.36	3.52	7.5	7.43
RAB11FIP5	0.46	0.22	1.56	1.87
OR51E2	0.23	0.11	0.25	0.24
ENO2	0.25	0.12	0.45	1.5
RNF144A	1.37	0.66	1.41	1.74
PRX	0.6	0.29	0.89	1.06
TCF7	26.51	12.85	46.49	75.35
TMEM170B	0.66	0.32	0.7	1.07
BBC3	8.15	3.96	8.25	9.13
OSR2	1.76	0.87	2.11	3.17
IFFO2	1.37	0.68	1.62	4.3
ABTB1	19.42	9.69	23.1	30.02
VWA3B	0.02	0.01	0.12	0.16
ZNF556	0.08	0.04	0.32	0.32
PPARGC1A	0.02	0.01	0.1	0.06
CA12	0.04	0.02	0.16	0.11
TNFRSF11B	0.04	0.02	0.04	0.15
SLC46A2	0.08	0.04	0.16	0.16
C1QTNF6	0.94	0.47	1.71	2.46
BAALC	0.04	0.02	0.42	0.33
EIF5A2	0.06	0.03	0.06	0.13
CELF5	0.06	0.03	0.95	0.61
RHCE	0.1	0.05	0.35	3.17
TNC	0.02	0.01	0.03	0.03
ENTPD7	0.06	0.03	0.06	0.08
MYOZ3	0.04	0.02	0.1	0.28
LCA5	0.36	0.18	0.48	0.64
PTGIS	0.24	0.12	0.31	0.24
GZMA	0.78	0.39	1.63	3.46
TBC1D12	0.02	0.01	0.02	0.05
STAT4	0.18	0.09	0.25	0.81
FUT5	0.1	0.05	0.17	1.04
KIF17	0.02	0.01	0.09	0.11
ZBTB20	0.04	0.02	0.04	0.06
FAM189A1	0.06	0.03	0.28	0.14
ACRBP	0.58	0.29	0.88	0.65
LEP	0.02	0.01	0.03	0.03
TAF1L	0.04	0.02	0.06	0.05
AIM1L	0.02	0.01	0.06	0.26
PRDM1	0.02	0.01	0.06	0.08
ODF3L1	0.08	0.04	0.2	0.08
SPTA1	0.02	0.01	0.07	0.02
RPGRIP1	0.06	0.03	0.09	0.09
DNAH6	0.04	0.02	0.05	0.14
ELF3	0.06	0.03	0.19	0.13
SLC6A14	0.04	0.02	0.07	0.1
ST8SIA1	0.06	0.03	0.08	0.13
ALOX5	0.04	0.02	0.39	0.43
RCAN2	0.04	0.02	0.07	0.26
DCDC2	0.02	0.01	0.04	0.15
THSD4	0.02	0.01	0.04	0.04
ANKRD62	0.18	0.09	0.18	0.22
ACVR1C	0.04	0.02	0.1	0.12
PLEKHN1	0.04	0.02	0.04	0.09
KIF6	0.02	0.01	0.12	0.04
GPA33	0.04	0.02	0.05	0.04
CHD5	0.1	0.05	0.13	0.14
NHS	0.02	0.01	0.02	0.02
MAML2	0.12	0.06	0.27	0.25
DCST2	0.08	0.04	0.1	0.15

## Sheet: Table S5
Table S5. This table lists the overlapped 255 genes that are downregulated in RS4;11 tolerant cells and can be activated by HDACi.
Symbol	RS4;11_parental_FPKM	RS4;11_tolerant_FPKM	RS4;11_tolerant_LBH589_FPKM	RS4;11_tolerant_SAHA_FPKM
A2M	0.55	0.28	0.84	0.93
JAG1	0.69	0.09	0.72	0.82
AIM1	6.085	0.66	2.18	1.78
ATP2A3	15.52	3.05	21.25	16.92
CETP	0.23	0.11	0.29	0.32
ASMT	1.07	0.27	0.82	0.65
EGR1	9.19	0.77	2.23	3.55
BDNF	0.205	0.05	0.17	0.11
EEF1A2	0.56	0.05	3.97	2.31
CREM	27.285	3.82	14.33	11.98
MECOM	0.37	0.13	0.81	0.56
HIST1H1B	20.67	0.98	2.33	3.68
CDKN1C	0.67	0.16	1.29	1.15
DYNC1I1	0.56	0.43	3.24	3.22
CLU	1.275	4.79	55.67	52.71
CRIP1	83.525	0.41	22.18	19.82
FOS	5.87	0.04	2.52	2.39
MYBL1	1.29	1.18	12.77	14.32
TNNT1	6.295	0.08	4.81	4.11
SNAI1	2.62	0.98	5.83	4.48
TEAD1	0.295	0.03	0.3	0.31
INPP1	0.875	0.05	0.19	0.19
RAB3A	5.01	11.15	31.99	37.99
SHB	0.21	0.17	1.11	0.89
SLC7A2	0.885	0.01	0.04	0.03
SORT1	7.42	2.49	21.58	23.76
MUC4	0.4	0.02	0.29	0.1
RGS2	21.97	1.24	7.71	7.57
HIST1H1E	109.045	0.74	3.77	4.85
NODAL	0.36	0.05	2.44	2.08
IL10RA	2.525	0.03	2.24	1.95
NR4A2	7.825	0.1	1.97	1.85
EPS8	0.65	0.61	3.53	3.07
MAP1A	3.905	0.51	8.74	10.68
MMP17	4.655	3.3	8.13	6.82
CCNT2-AS1	0.94	0.2	1.12	0.9
SRGAP2D	3.07	2.44	11.16	12.12
ZNF197-AS1	1.95	0.36	1.5	1.39
LOC101928794	0.72	0.65	2.89	2.84
LOC101929340	0.36	0.21	0.99	1.24
LOC100132781	0.305	0.04	0.23	0.09
STK4-AS1	0.535	0.12	0.65	0.28
C12orf75	14.895	12.49	31.89	27.89
MIR619	3.74	1.55	3.2	5.31
HIST2H2BF	48.945	0.21	3.5	3.54
FAM231A	1.775	0.19	0.41	0.61
FAM92B	0.275	0.2	0.47	0.61
TSPAN11	0.14	0.03	0.09	0.09
ADORA2A-AS1	1.855	0.05	0.49	0.34
CORO6	1.385	0.39	2.81	2.95
SNX10	7.605	1.93	5.26	5.44
GALNT10	9.22	3.63	11.31	10.78
KIRREL	1.12	0.02	0.05	0.06
NBEAL1	0.865	0.3	1.25	1.81
LRRC75A	2.055	0.16	1.67	1.11
ZNF658B	0.76	0.63	1.67	2.54
LINC01301	0.165	0.09	0.25	0.35
LOC101928886	0.675	0.06	0.48	0.47
PRICKLE2	1.53	0.03	0.08	0.07
ZNF844	4.3	0.61	2.84	2.5
CEP112	0.905	0.48	3.25	3.76
TUBB2B	1.29	0.75	4.3	3.27
AMDHD1	0.14	0.17	1.06	0.77
ACSBG2	0.23	0.11	0.75	0.7
ANTXR1	1.55	0.02	0.96	0.29
SLC35G2	1.8	0.1	0.3	0.65
ZBED8	1.15	0.85	2.55	2.27
IRX3	0.67	0.19	1.94	1.48
ZNF442	0.2	0.14	0.69	0.55
ARHGAP5-AS1	0.545	0.66	4.54	4.76
ZNF549	6.06	0.26	0.55	0.62
SSC5D	0.17	0.02	0.34	0.33
TLDC2	2.265	1.44	3.01	2.95
LOC283177	0.14	0.01	0.04	0.06
C12orf60	0.72	0.67	3.36	4.51
IGSF22	0.085	0.06	0.54	0.38
SAP30L-AS1	1.475	0.53	1.26	1.36
FUT8-AS1	1.32	0.32	1.08	0.91
LINC00936	0.645	0.28	2.33	1.61
FBXO22-AS1	6.74	5.36	19.88	17.88
SSR4P1	1.105	1.19	7.88	8.28
SPDYE6	4	0.25	0.78	0.63
LOC100129534	0.705	0.29	1.23	0.99
LOC100294145	6.285	5.68	13.67	12.59
LOC339166	2.065	0.35	13.54	20.22
MTURN	1.05	0.37	3.19	3.52
ESCO2	8.59	7.43	15.53	19.6
KIAA1324L	1.895	0.33	3.7	4.21
NPC1	11.005	9.07	32.77	37.32
ZNF695	1.085	0.15	0.38	0.37
RASL11B	0.235	0.05	0.1	0.15
PTRH1	3.345	2.54	7.49	5.54
LIMA1	2.995	2.01	16.51	18.77
ATP10D	1.145	1.41	3.92	3.89
KRT18P55	0.31	0.14	0.66	0.45
SLC16A10	0.235	1.28	2.94	2.98
ZIK1	1.97	0.04	0.22	0.14
ZNF823	3.82	1.87	5.5	5.49
JPH1	0.735	0.54	2.51	2.81
ANKS1B	0.985	1.33	4.8	4.43
WIPI1	2.195	1.16	15.5	16.59
CTTNBP2NL	0.705	0.81	8.25	9.35
NUDT12	0.915	0.21	1.38	1.04
NDRG4	0.38	0.23	3.62	2.36
TDRKH	1.845	3.46	13.33	14.74
CLDN12	2.6	1.53	3.51	3.58
SLC27A2	0.66	0.27	1.07	0.69
NEDD4L	1.07	1.02	4.61	4.21
VDR	4.2	1.48	5.19	5.49
CHD5	1.19	0.08	0.18	0.19
TCF7	4.76	1.37	9.1	8.17
TNF	14.55	2.17	6.08	7.88
TUBG1	24.7	32.16	79.85	78.08
BSN	0.26	0.12	0.94	1.08
CHST2	0.865	0.13	2.48	1.86
SLIT2	0.13	0.15	0.46	0.51
CD226	0.265	0.03	0.1	0.2
DPF3	0.305	0.33	4.84	5.76
P4HA2	4.195	0.66	5.34	3.5
TGFB1	13.065	5.27	31.51	25.3
SEMA7A	2.015	0.57	1.5	1.38
TNFSF9	4.55	1.06	7.64	7.85
KIF20B	9.26	4.84	11.78	13.24
CPEB3	1.285	0.49	1.15	1.41
AK5	0.245	0.11	0.24	0.38
ACRBP	0.935	0.3	0.84	0.62
ESAM	1.645	0.55	6.91	6.1
SQRDL	1.785	0.47	1.81	1.29
NECAB1	1.61	0.02	0.05	0.04
TANC1	0.08	0.09	3.35	3.1
SLC2A13	0.555	0.33	2.36	2.14
ZNF300	0.34	0.14	2.92	2.68
SYTL3	3.745	0.42	3.73	4.18
TMCC3	0.3	0.06	0.67	0.48
NCEH1	1.03	0.76	2.25	2.32
EFCAB6	0.115	0.02	0.45	0.57
SNX24	1.455	0.79	3.15	2.09
SRGAP2	8.25	10.14	27.58	28.55
NBEA	0.21	0.02	0.04	0.1
ANO10	2.425	2.73	14.1	14.36
BIN2	5.1	2.27	5.66	4.55
ETNK2	2.01	0.08	6.22	6.2
MTUS1	0.485	0.55	2.18	1.25
ABCA11P	0.72	0.2	0.71	0.63
SMC6	8.365	5.69	13.91	14.41
EDEM3	5.105	5.8	12.05	12.13
JMY	0.39	0.01	0.09	0.08
GPR137C	0.28	0.55	1.81	2.05
SIRPA	0.28	0.07	0.48	0.15
SNAI3-AS1	0.63	1.04	3.23	3.39
PRUNE2	1.98	0.02	0.04	0.09
ARL13B	1.21	2.65	9.09	11.34
STARD4	10.985	9.65	19.63	21.05
RASGEF1B	9.22	0.36	3.4	3.53
PPARGC1A	0.155	0.07	0.22	0.23
FRMPD1	0.355	0.06	0.32	0.27
NR4A3	10.49	0.02	0.54	0.39
ST3GAL5	3.12	1.21	8.09	8.37
STXBP5L	1.05	0.41	1.31	1.31
KLF2	76.65	0.73	3.23	2.86
HIST1H3H	4.69	1.26	4.24	5.25
ADAM19	0.26	0.21	1.3	0.86
TPK1	1.065	0.28	1.29	1
DLL4	0.17	0.08	0.63	0.54
SUSD4	0.69	0.17	4.03	2.71
SLC16A3	1.64	0.09	0.33	0.24
RGL1	6.415	1.41	5.63	6.75
MINPP1	3.745	2.1	12.9	12.99
DNAJC6	3.045	1.73	5.3	5.03
KIF26A	0.47	0.01	0.35	0.18
TMEM38B	2.145	2.56	10.37	9.8
SPA17	1.79	3.1	24.07	26.42
RALGPS1	1.99	1.14	7.82	7.87
FRY	3.895	0.09	0.91	1.03
PALLD	5.605	5.36	16.13	14.01
SEC14L2	4.035	0.39	1.44	1.12
FERMT2	0.755	0.3	3.94	3.78
CORO1C	40.965	16.98	97.99	105.14
USP53	2.915	1.5	4.84	4.49
DYRK3	9.38	1.99	14.32	12.69
GPR55	0.39	0.02	0.13	0.05
SDC1	0.29	0.2	1.49	0.99
ZNF223	1.1	0.31	1.15	1.5
IFI30	41.075	31.78	72.43	66.29
DLG2	0.155	0.03	0.29	0.2
HK1	10.765	10.15	48.06	52.12
NR4A1	33.225	1.31	4.66	5.22
ITGA6	1.13	0.12	2.04	2.27
SCN4A	0.345	0.04	0.23	0.16
HIST1H1C	71.31	8.19	107.52	107.71
BCAM	3.38	0.08	6.17	3.06
SPAG4	1.84	0.38	1.15	0.93
BAG4	7.815	5.07	10.73	13.47
GRAMD1C	0.4	0.07	2.9	2
RPS6KA5	5.03	1.68	5.73	6.07
THEMIS2	24.445	0.31	19.25	19.19
GNAT2	0.38	0.2	0.51	0.85
HIST1H2BC	16.9	0.25	3.76	4.19
MICAL2	0.42	0.02	2.53	2.48
TLE2	0.23	0.12	3.73	1.9
CD83	25.685	1.9	8.79	9.76
RHOB	65.205	3.52	26.18	22.89
FGFR1	0.865	0.34	6.23	5.73
CA2	0.715	0.17	0.36	0.47
ACTN1	15.595	5.45	16.04	14.06
ABCD2	0.535	0.43	2.64	1.77
CHAD	0.335	0.11	0.23	0.4
LGALS1	54.425	77.25	554.12	422.02
CNN2	34.29	5.28	35.47	33.2
CYP51A1	31.7	0.92	3.61	3.08
MYO6	0.965	0.15	2.74	2.22
ID1	4.005	0.19	1.11	0.99
ETS1	7.25	4.31	10.75	10.42
GNRH1	1.3	0.43	1.31	1.14
HFE	0.575	0.09	0.36	0.21
PRKAR2B	0.83	1.16	8.96	10.15
CDKL5	0.47	0.14	1.21	1.91
NTRK1	0.915	0.04	1.23	1.16
RGS13	1.71	0.12	0.45	0.37
PLA2G4A	1.92	1.79	5.16	5.89
RRBP1	9.5	11.93	40.43	38.59
SETBP1	0.23	0.2	0.9	0.6
DACT1	0.265	0.06	0.83	0.64
RAB20	1.925	1.1	3.3	3.3
HIST1H2BN	21.68	0.25	2.68	2.26
AKAP6	0.37	0.16	1.02	0.97
SPRY1	20.36	0.99	2.26	2.21
HIST1H2AL	13.845	0.46	1.97	1.42
HIST1H2AI	16.065	0.31	6.86	8.41
HIST1H2AM	35.735	1.63	4.59	5.12
USP2	0.145	0.41	2.54	1.96
FARP1	1.75	0.28	0.98	0.77
UGCG	8.555	3.78	8.56	9.58
PAX8	0.175	0.03	0.19	0.16
CAP2	1.465	0.03	0.16	0.09
HIST1H2BO	21.19	0.24	1.48	0.48
CCNA1	1.055	0.24	7.43	8.53
NRXN2	15.03	3.04	11.92	11.2
HSPA2	0.565	0.83	3.06	2.83
MITF	0.47	0.28	3.82	3.75
NGFR	0.465	0.11	3.65	2.8
ID2	39.985	0.4	9.27	8.19
ITGAM	0.445	0.23	0.8	0.79
SERPINB6	4.4	0.19	1.75	1.78
PLS1	0.54	0.12	4.02	4.59
KCNS3	1.02	0.83	8.31	7.26
KEL	0.385	0.04	0.31	0.11
STK3	10.665	12.8	35.79	40.66
SKI	5.56	3.18	7.62	8.19
HIST1H2BH	28	2.13	6.27	8.13
TNFSF13	5.29	0.42	1.63	1.55
PLAT	0.235	0.09	0.43	0.26
SLC8A3	1.115	0.07	0.43	0.22
SLC12A4	2.485	1	4.47	5.28
SPTB	0.465	0.28	2.63	2.47

## Sheet: Table S6
Table S6. GSEA report of SEM resistant cells treated with DMSO or HDAC inhibitors (LBH589 and SAHA).
NAME	SIZE	ES	NES	NOM p-val	FDR q-val	FWER p-val	RANK AT MAX	LEADING EDGE
SPLICEOSOME	122	-0.514989	-2.71829	0	0.0019802	0	5453	tags=66%, list=29%, signal=92%
PROTEASOME	40	-0.703877	-2.41317	0	0.0367347	0	4179	tags=75%, list=23%, signal=97%
CITRATE_CYCLE_TCA_CYCLE	27	-0.631666	-2.16678	0	0.0529532	0	4599	tags=68%, list=25%, signal=91%
GO_CELL_CYCLE_PHASE_TRANSITION	245	-0.459757	-2.03621	0	0.0340136	0	5511	tags=63%, list=30%, signal=90%
DNA_REPLICATION	36	-0.524316	-1.89992	0	0.0147059	0	5490	tags=67%, list=30%, signal=95%
LYSINE_DEGRADATION	37	-0.42352	-1.85111	0	0.0479167	0	5077	tags=46%, list=27%, signal=63%
PARKINSONS_DISEASE	93	-0.373929	-1.67486	0	0.102669	0.1	5948	tags=62%, list=32%, signal=91%
PROTEIN_EXPORT	22	-0.513702	-1.65191	0	0.0930233	0.1	5569	tags=68%, list=30%, signal=97%
RNA_DEGRADATION	52	-0.510623	-1.60585	0	0.0844156	0.1	5483	tags=67%, list=30%, signal=95%
CELL_CYCLE	123	-0.351521	-1.56349	0	0.0614407	0.1	5190	tags=52%, list=28%, signal=72%
BASE_EXCISION_REPAIR	33	-0.438216	-1.51989	0	0.0893971	0.1	3856	tags=39%, list=21%, signal=50%
PRIMARY_IMMUNODEFICIENCY	31	-0.389189	-1.50783	0	0.118162	0.1	2735	tags=39%, list=15%, signal=45%
BASAL_TRANSCRIPTION_FACTORS	34	-0.357786	-1.47612	0	0.0186397	0.1	4770	tags=47%, list=26%, signal=63%
GLYOXYLATE_AND_DICARBOXYLATE_METABOLISM	16	-0.524368	-1.38524	0	0.0305309	0.4	3418	tags=50%, list=18%, signal=61%
OXIDATIVE_PHOSPHORYLATION	96	-0.335154	-1.31708	0	0.0600944	0.6	5559	tags=50%, list=30%, signal=71%
RNA_POLYMERASE	29	-0.446171	-1.30917	0	0.0636175	0.7	5889	tags=79%, list=32%, signal=116%
NUCLEOTIDE_EXCISION_REPAIR	44	-0.365654	-1.30771	0	0.066805	0.7	4770	tags=43%, list=26%, signal=58%
PORPHYRIN_AND_CHLOROPHYLL_METABOLISM	28	-0.346667	-1.25319	0.25	0.10028	0.8	1826	tags=21%, list=10%, signal=24%
PYRUVATE_METABOLISM	36	-0.356064	-1.23429	0.333333	0.119222	0.9	3191	tags=31%, list=17%, signal=37%
MISMATCH_REPAIR	23	-0.408076	-1.22226	0	0.119695	0.9	5468	tags=57%, list=30%, signal=80%
HUNTINGTONS_DISEASE	151	-0.25082	-1.21382	0	0.120129	0.9	5559	tags=49%, list=30%, signal=70%
ONE_CARBON_POOL_BY_FOLATE	17	-0.431741	-1.1959	0	0.13128	0.9	2980	tags=53%, list=16%, signal=63%
NOD_LIKE_RECEPTOR_SIGNALING_PATHWAY	54	-0.353262	-1.19229	0	0.139165	0.9	2537	tags=28%, list=14%, signal=32%
BLADDER_CANCER	39	-0.285274	-1.17344	0	0.184405	1	4777	tags=41%, list=26%, signal=55%
CYTOSOLIC_DNA_SENSING_PATHWAY	39	-0.331568	-1.1716	0.25	0.182549	1	4521	tags=46%, list=24%, signal=61%
PENTOSE_AND_GLUCURONATE_INTERCONVERSIONS	15	-0.364723	-1.11075	0.5	0.314261	1	4767	tags=47%, list=26%, signal=63%
HOMOLOGOUS_RECOMBINATION	26	-0.390116	-1.02827	0.666667	0.488633	1	5604	tags=54%, list=30%, signal=77%
ALZHEIMERS_DISEASE	134	-0.210046	-1.01258	0.5	0.515903	1	3249	tags=25%, list=18%, signal=30%
PROPANOATE_METABOLISM	31	-0.27044	-1.01155	0.6	0.50027	1	2703	tags=26%, list=15%, signal=30%
STARCH_AND_SUCROSE_METABOLISM	31	-0.273662	-0.999512	0.75	0.780576	1	1573	tags=13%, list=9%, signal=14%
ALANINE_ASPARTATE_AND_GLUTAMATE_METABOLISM	28	-0.261466	-0.991959	1	0.776426	1	3219	tags=32%, list=17%, signal=39%
AMYOTROPHIC_LATERAL_SCLEROSIS_ALS	46	-0.23214	-0.979657	0.333333	0.804628	1	2537	tags=17%, list=14%, signal=20%
BETA_ALANINE_METABOLISM	20	-0.302617	-0.956656	0.333333	0.844305	1	345	tags=10%, list=2%, signal=10%
STEROID_BIOSYNTHESIS	16	-0.333817	-0.945755	1	0.85022	1	4403	tags=44%, list=24%, signal=57%
MELANOMA	61	-0.223156	-0.905025	1	0.921689	1	4256	tags=30%, list=23%, signal=38%
CYSTEINE_AND_METHIONINE_METABOLISM	33	-0.23521	-0.848069	1	1	1	4445	tags=33%, list=24%, signal=44%
RIBOSOME	86	-0.184603	-0.827344	1	1	1	14174	tags=99%, list=77%, signal=421%
PROSTATE_CANCER	84	-0.189687	-0.78439	1	1	1	4362	tags=31%, list=24%, signal=40%
MTOR_SIGNALING_PATHWAY	49	-0.214278	-0.772395	1	1	1	4625	tags=35%, list=25%, signal=46%
RIG_I_LIKE_RECEPTOR_SIGNALING_PATHWAY	54	-0.200314	-0.732462	1	1	1	4439	tags=31%, list=24%, signal=41%
UBIQUITIN_MEDIATED_PROTEOLYSIS	125	-0.214977	-0.704011	1	1	1	5181	tags=37%, list=28%, signal=51%
PANCREATIC_CANCER	69	-0.194386	-0.692318	1	1	1	4362	tags=30%, list=24%, signal=40%
BIOSYNTHESIS_OF_UNSATURATED_FATTY_ACIDS	20	-0.228485	-0.675813	0.666667	0.982057	1	2950	tags=25%, list=16%, signal=30%
O_GLYCAN_BIOSYNTHESIS	23	-0.291024	-0.631352	1	0.973387	1	2825	tags=22%, list=15%, signal=26%
N_GLYCAN_BIOSYNTHESIS	46	-0.159279	-0.585418	1	0.959184	1	2187	tags=13%, list=12%, signal=15%
CHRONIC_MYELOID_LEUKEMIA	72	-0.163022	-0.548449	1	0.94	1	5056	tags=36%, list=27%, signal=50%
OOCYTE_MEIOSIS	101	-0.15809	-0.54421	1	0.921569	1	5190	tags=35%, list=28%, signal=48%
GLYCOLYSIS_GLUCONEOGENESIS	47	-0.176168	-0.613252	1	1	1	4257	tags=32%, list=23%, signal=41%
PURINE_METABOLISM	137	-0.201184	-0.677842	1	1	1	4934	tags=37%, list=27%, signal=50%
PYRIMIDINE_METABOLISM	89	-0.392483	-0.733449	1	1	1	5550	tags=61%, list=30%, signal=86%
HEMATOPOIETIC_CELL_LINEAGE	69	-0.287311	-0.866113	1	1	1	3018	tags=25%, list=16%, signal=29%

## Sheet: Table S7
Table S7. List of primers used in this study.
Name	Sequences (5’-3’)	Restriction enzyme cutting site
Primers used for plasmid constructions
1394-1788 (PHD1-3 -Bromo)	Forward Primer:CAAAAGCTTCCAGCAGATGGAGTCCAC	HindIII
	Reverse Primer:AAACTCGAGGTTGCTTGATACTTTATTT	XhoI
1394-1632 (PHD1-3)	Forward Primer:CAAAAGCTTCCAGCAGATGGAGTCCAC	HindIII
	Reverse Primer:AAACTCGAGAGGGTGCCGCTCAGTACA	XhoI
1626-1987 (Bromo- PHD4)	Forward Primer:CAAAAGCTTAACTGTACTGAGCGGCAC	HindIII
	Reverse Primer:AAACTCGAGTTCGCCTTTGATCAAATC	XhoI
1626-1788 (Bromo)	Forward Primer:CAAAAGCTTAACTGTACTGAGCGGCAC	HindIII
	Reverse Primer:AAACTCGAGGTTGCTTGATACTTTATTT	XhoI
shRNA sequences
MLL#1	GCCAAGCACTGTCGAAATTAC
MLL#2	TCTACCAACCCTAAACCCTGA
ASH2L#1	CCGAAGACAATGTTCTCCAAA
ASH2L#2	CCTGCTTGTATGAACGGGTTT
RNF20#1	CGGAGGAACTAGACATTAGAA
RNF20#2	AGCGACTCAACCGACACTTAG
Scramble	GCGCGCTTTGTAGGATTCGTT
Primers used for ChIP-qPCR assays
CDKN1B-Promoter	Forward Primer:ACAGAAAAAAGTGGCTCCCCG
	Reverse Primer:GCAAACCACCCTGGGTGTTA
CDKN1B-coding region	Forward Primer:AAGGCTGTGGGCAAGG
	Reverse Primer:TGGAGGAGTGGGTGTCG
Primers used for RT-qPCR assays
MLL	Forward Primer:ACAGAAAAAAGTGGCTCCCCG
	Reverse Primer:GCAAACCACCCTGGGTGTTA
GAPDH	Forward Primer:AAGGCTGTGGGCAAGG
	Reverse Primer:TGGAGGAGTGGGTGTCG
